# Supplementary material for: Single Cell Sequencing Provides Clues about the Developmental Genetic Basis of Evolutionary Adaptations in Syngnathid Fishes
Source: bioRxiv. 2024 Oct 15:2024.04.08.588518. Originally published 2024 Apr 9. Preprint. [Version 2] doi: 10.1101/2024.04.08.588518 (PMC11030337; doi:10.1101/2024.04.08.588518)
Supplement: Supplement 1 — SupplementaryFile1_scRNAseq_cellranger_info.csv, a table containing quality metrics for the single cell libraries. [file media-1.csv]

Used for scRNAseq analysis	Genome/Annotation	Sample	Estimated Cell Number	Mean Reads per Cell	Total Genes Detected	Median Genes per Cell	Reads Mapping to Genome	Reads Mapping to Transcriptome
No	2016 Ssc genome	Embryo 2	12431	42259	18112	804	75.90%	26.30%
No	NCBI genome	Embryo 1	20158	21639	22474	1461	83.70%	61.30%
Yes	NCBI genome with scISOr-Seq annotation improvements	Embryo 1	20733	21039	23682	1568	83.70%	67%
Yes	NCBI genome with scISOr-Seq annotation improvements	Embryo 2	17626	29804	23740	1631	82.00%	65.60%
