# Supplementary material for: Single Cell Sequencing Provides Clues about the Developmental Genetic Basis of Evolutionary Adaptations in Syngnathid Fishes
Source: bioRxiv. 2024 Oct 15:2024.04.08.588518. Originally published 2024 Apr 9. Preprint. [Version 2] doi: 10.1101/2024.04.08.588518 (PMC11030337; doi:10.1101/2024.04.08.588518)
Supplement: Supplement 3 — SupplementaryFile3_seurat_findallmarker_output.csv, a file containing marker genes identified using Seurat FindAllMarkers for each cluster. [file media-3.csv]

	gene	p_val	avg_log2FC	pct.1	pct.2	p_val_adj	cluster	gene_name	ncbi_id
590	LOC125966736	0	Inf	0.964	0.039	0	17	csrp3	125966736
1052	LOC125967026	8.5448047529775E-61	Inf	1	0.176	2.51353976613586E-56	37	LOC125967026	125967026
1116	LOC125967059	5.21376947986629E-145	Inf	0.174	0.022	1.53368243019747E-140	14	lyve1	125967059
2537	LOC125968417	0	Inf	0.987	0.1	0	27	fgfbp2b	125968417
3021	LOC125968642	0	Inf	0.284	0.008	0	23	LOC125968642	125968642
3320	LOC125968832	0	Inf	0.803	0.039	0	23	LOC125968832	125968832
4275	LOC125969475	0	Inf	0.918	0.73	0	8	hmgb2	125969475
4479	LOC125969606	0	Inf	0.516	0.022	0	31	LOC125969606	125969606
4962	LOC125970323	4.26535031541865E-47	Inf	0.038	0.129	1.25469544878355E-42	2	ucmab	125970323
6009	LOC125971047	0	Inf	0.211	0.009	0	23	LOC125971047	125971047
6010	LOC125971048	0	Inf	0.238	0.008	0	23	LOC125971048	125971048
7092	LOC125972168	4.76309828425264E-61	Inf	0.102	0.008	1.40111299129576E-56	31	pde9ac	125972168
7200	LOC125972244	6.78533489469176E-196	Inf	0.284	0.027	1.99597411262253E-191	23	LOC125972244	125972244
9667	LOC125974670	4.23214234973586E-242	Inf	0.387	0.016	1.2449269935983E-237	34	LOC125974670	125974670
10629	LOC125975263	0	Inf	0.555	0.022	0	34	fabp10	125975263
10887	LOC125975383	0	Inf	0.651	0.028	0	23	snx27b	125975383
12376	LOC125976841	1.23450898619235E-250	Inf	0.777	0.291	3.63143163378341E-246	14	yl9b	125976841
12425	LOC125976880	0	Inf	0.833	0.059	0	17	yh7b	125976880
12474	LOC125976907	7.99183022796516E-292	Inf	0.98	0.244	2.35087677985823E-291	27	col2a1b	125976907
12750	LOC125977083	0	Inf	0.975	0.039	0	17	LOC125977083	125977083
12795	LOC125977117	0	Inf	0.59	0.028	0	31	LOC125977117	125977117
12956	LOC125977219	0	Inf	0.471	0.026	0	31	LOC125977219	125977219
12957	LOC125977220	6.38891132148997E-271	Inf	0.27	0.012	1.87936215432949E-266	31	opn1sw2	125977220
13616	LOC125977640	0	Inf	0.681	0.015	0	17	tnni1b	125977640
14140	LOC125978068	1.74850984013159E-153	Inf	0.987	0.277	5.14341654573107E-149	33	fabp2	125978068
14915	LOC125978561	1.09903197997956E-16	Inf	0.116	0.039	3.23291247230787E-12	20	rgr	125978561
15301	LOC125978828	0	Inf	0.885	0.029	0	28	nd3	125978828
15914	LOC125979297	0	Inf	0.991	0.079	0	2	bhmt	125979297
17549	LOC125980381	0	Inf	0.998	0.145	0	17	LOC125980381	125980381
18080	LOC125980629	0	Inf	1	0.114	0	17	LOC125980629	125980629
18872	LOC125981121	7.13755187089541E-220	Inf	0.777	0.213	2.09958225834259E-215	25	LOC125981121	125981121
19671	LOC125981874	0	Inf	0.487	0.021	0	26	pd	125981874
20439	LOC125982355	0	Inf	0.701	0.041	0	31	rr3	125982355
20459	LOC125982363	1.13522156014603E-17	Inf	0.557	0.377	3.33936774132557E-13	23	ldocb	125982363
20638	LOC125982486	0	Inf	0.996	0.129	0	17	hspb1	125982486
21266	LOC125983073	0	Inf	0.67	0.013	0	17	tnnt1	125983073
21641	LOC125983276	0	Inf	0.454	0.006	0	23	LOC125983276	125983276
22069	LOC125983587	9.28256686959133E-76	Inf	0.27	0.025	2.73055987035899E-71	34	pvalb8	125983587
22432	LOC125983792	0	Inf	0.524	0.004	0	2	LOC125983792	125983792
23112	LOC125984193	0	Inf	0.811	0.043	0	31	LOC125984193	125984193
23271	LOC125984457	2.73283133475609E-18	Inf	0.104	0.032	8.03889665431852E-14	20	rbp1	125984457
23431	LOC125984544	0	Inf	0.941	0.02	0	28	nd2	125984544
23609	LOC125984645	2.05776925288405E-05	Inf	0.095	0.156	0.605313403428371	14	LOC125984645	125984645
23921	LOC125984844	2.29291346432665E-29	Inf	0.047	0.114	6.74483424666328E-25	2	LOC125984844	125984844
24536	LOC125985221	5.76056913051102E-292	Inf	0.994	0.519	1.69452901543112E-291	17	LOC125985221	125985221
25605	LOC125985843	0.000393557856163612	Inf	0.131	0.144	1	2	col11a1	125985843
25756	LOC125985981	0	Inf	0.999	0.971	0	2	rpl7	125985981
25983	LOC125986165	0	Inf	0.945	0.022	0	28	nd1	125986165
26784	LOC125986785	0	Inf	0.972	0.09	0	28	LOC125986785	125986785
27184	LOC125987032	0	Inf	0.903	0.435	0	2	pag1	125987032
27375	LOC125987185	4.7674876346585E-25	Inf	0.097	0.165	1.40240416261114E-20	2	col11a2	125987185
27408	LOC125987203	4.12022094703513E-44	Inf	0.112	0.21	1.21200419377985E-39	2	col9a2	125987203
27523	LOC125987271	0	Inf	1	0.038	0	17	tpm3	125987271
27550	LOC125987290	2.60680841566194E-239	Inf	0.592	0.103	7.66818763551115E-235	23	LOC125987290	125987290
27760	LOC125987430	0	Inf	0.96	0.036	0	27	tn1	125987430
28018	LOC125987742	0	Inf	0.286	0.015	0	23	LOC125987742	125987742
28410	LOC125987960	7.30146930072169E-218	Inf	0.289	0.025	2.14780020950029E-213	23	LOC125987960	125987960
28416	LOC125987965	0	Inf	0.324	0.018	0	23	LOC125987965	125987965
28422	LOC125987967	0	Inf	0.3	0.009	0	23	LOC125987967	125987967
28424	LOC125987969	0	Inf	0.265	0.007	0	23	LOC125987969	125987969
28427	LOC125987976	0	Inf	0.324	0.016	0	23	LOC125987976	125987976
29043	LOC125988393	0	Inf	0.997	0.907	0	2	ybx1	125988393
29163	LOC125988459	0	Inf	0.504	0.033	0	31	LOC125988459	125988459
29388	LOC125988609	0	Inf	0.384	0.016	0	23	LOC125988609	125988609
29918	LOC125989012	0	Inf	0.57	0.019	0	31	gnat2	125989012
30276	LOC125989249	1.76659772862455E-38	Inf	0.735	0.452	5.19662387852198E-34	23	no1	125989249
30321	LOC125989283	0	Inf	0.192	0.006	0	23	LOC125989283	125989283
31320	LOC125990104	0	Inf	0.989	0.168	0	17	ctc1	125990104
31939	LOC125990437	7.33110638842683E-149	Inf	0.423	0.033	2.15651825521964E-144	34	LOC125990437	125990437
32559	LOC125990940	0	Inf	0.615	0.046	0	31	gngt2b	125990940
33296	LOC125991396	5.09499164941445E-62	Inf	0.307	0.039	1.49874274359176E-57	34	pvalb9	125991396
33525	LOC125991552	0	Inf	0.993	0.165	0	2	tp2a1l	125991552
33825	LOC125991709	0	Inf	0.424	0.029	0	14	cta2	125991709
34752	LOC125992303	0	Inf	1	0.117	0	17	tnnt2c	125992303
34903	LOC125992418	0	Inf	0.964	0.017	0	17	LOC125992418	125992418
36318	LOC125994141	7.04719761412943E-155	Inf	0.281	0.032	2.07300365017231E-150	23	LOC125994141	125994141
7923	LOC125972783	1.11355988102643E-193	977.882254497153	0.277	0.01	3.27564774602733E-189	34	LOC125972783	125972783
4675	LOC125970119	2.10393342032539E-292	932.661069410601	0.394	0.014	6.18893054922916E-292	34	fetub	125970119
7122	LOC125972193	6.30661665177578E-148	866.479984122304	0.332	0.048	1.85515435428636E-143	23	LOC125972193	125972193
7604	LOC125972571	0	852.298051785289	0.328	0.004	0	17	LOC125972571	125972571
6011	LOC125971053	0	836.017055456928	0.303	0.01	0	23	LOC125971053	125971053
11261	LOC125975635	0	828.432172229907	0.409	0.012	0	34	LOC125975635	125975635
36898	LOC125994667	0	824.449304583495	0.401	0.012	0	34	LOC125994667	125994667
2592	LOC125968461	0	777.60225714528	0.36	0.013	0	14	LOC125968461	125968461
30076	LOC125989126	0	773.863887719477	1	0.118	0	17	fhl1	125989126
28423	LOC125987968	0	769.638114211266	0.265	0.006	0	23	LOC125987968	125987968
4849	LOC125970241	0	742.737183903034	0.753	0.111	0	13	ndouc	125970241
36451	LOC125994277	3.98157553543077E-261	731.125268018792	0.234	0.005	1.17122025950232E-256	34	LOC125994277	125994277
22991	LOC125984119	8.64061470960033E-33	714.961212729484	0.245	0.083	2.54172322297603E-28	25	ntn1b	125984119
27078	LOC125986964	0	689.224290684833	0.689	0.027	0	31	gngt1	125986964
26914	LOC125986866	0	682.115366856698	0.557	0.025	0	31	gnb3b	125986866
27821	LOC125987469	0	681.905553393648	0.557	0.022	0	31	LOC125987469	125987469
28425	LOC125987970	0	677.339187955991	0.276	0.007	0	23	LOC125987970	125987970
12380	LOC125976846	0	647.019283276557	0.689	0.036	0	23	LOC125976846	125976846
18805	LOC125981085	0	632.122117147868	0.299	0.01	0	26	cldn11	125981085
18804	LOC125981081	0	625.15245287966	0.892	0.03	0	17	fhl5	125981081
6603	LOC125971810	3.01304406469541E-247	614.745498035506	0.453	0.022	8.863170420708E-243	34	LOC125971810	125971810
21833	LOC125983395	0	610.647673873895	0.994	0.088	0	17	tcap	125983395
15619	LOC125979019	3.66040002390133E-89	588.291437084859	0.591	0.106	1.07674327103081E-84	34	gst	125979019
882	LOC125966914	0	586.516916801849	0.306	0.001	0	30	LOC125966914	125966914
3782	LOC125969120	0	580.693572321877	0.391	0.012	0	20	tyrp1b	125969120
27409	LOC125987204	0	568.27311228345	0.748	0.095	0	27	col8a2	125987204
12345	LOC125976824	0	561.409543106211	0.998	0.16	0	17	ustn1b	125976824
32112	LOC125990517	0	560.950386211608	0.35	0.006	0	34	LOC125990517	125990517
11524	LOC125975789	7.830510286749E-13	559.32460504932	0.703	0.558	2.30342290595008E-08	23	tpi1b	125975789
28358	LOC125987934	5.63518508465621E-274	549.791907154234	0.204	0.004	1.65764604450247E-269	34	LOC125987934	125987934
8521	LOC125973421	5.69992193667092E-28	547.01617083933	1	0.807	1.67668903689112E-23	37	tp5mc3	125973421
34273	LOC125992050	0	541.546635358683	0.999	0.404	0	13	dcn	125992050
36920	LOC125994694	0	541.019894712393	0.818	0.024	0	34	LOC125994694	125994694
21446	LOC125983175	0	536.439181479893	0.996	0.3	0	17	lgals2	125983175
32769	LOC125991081	0	520.694682986969	0.437	0.012	0	14	LOC125991081	125991081
28050	LOC125987766	1.37936597862291E-184	519.897981684057	0.192	0.016	4.05754296271716E-180	17	pln	125987766
3615	LOC125969022	5.32348876904604E-58	513.577371240822	0.255	0.029	1.56595745630258E-53	34	lgals2b	125969022
35029	LOC125992499	0	498.978024211662	1	0.115	0	17	ybpc1	125992499
31367	LOC125990145	0	492.547722662732	0.453	0.011	0	34	LOC125990145	125990145
1982	LOC125967599	0	484.057558774884	0.254	0.011	0	23	LOC125967599	125967599
142	LOC125965800	0	479.336841540775	0.343	0.001	0	30	LOC125965800	125965800
1872	LOC125967520	0	456.656700162763	0.8	0.092	0	23	trpm7	125967520
13916	LOC125977803	0	456.206689714512	0.389	0.015	0	20	LOC125977803	125977803
4565	LOC125970063	0	454.739237375219	0.993	0.025	0	27	LOC125970063	125970063
28848	LOC125988248	0	454.11932206785	0.821	0.02	0	18	LOC125988248	125988248
23215	LOC125984424	0	451.907675552002	0.488	0.01	0	31	grk7	125984424
13614	LOC125977638	0	447.435624585346	0.915	0.015	0	17	tnnt2b	125977638
21836	LOC125983398	0	446.745078102284	0.898	0.026	0	31	rl3l1	125983398
4525	LOC125969703	0	445.632331840405	0.738	0.018	0	31	guk1b	125969703
14823	LOC125978506	3.69550608029552E-15	438.065948142097	0.257	0.127	1.08707006857973E-10	23	LOC125978506	125978506
17238	LOC125980016	0	434.307115839349	0.491	0.015	0	20	lan	125980016
12489	LOC125976926	4.17169836313972E-94	432.116663346504	0.127	0.018	1.22714679050118E-89	14	stab1	125976926
27886	LOC125987536	0	432.068305783801	0.476	0.013	0	23	ly	125987536
22089	LOC125983604	0	428.609908212785	0.313	0.005	0	17	LOC125983604	125983604
11554	LOC125975807	0	427.857687750409	0.742	0.017	0	31	rcvrn2	125975807
33783	LOC125991683	0	417.687462178934	0.703	0.012	0	23	LOC125991683	125991683
33804	LOC125991699	0	417.025432092476	0.602	0.032	0	31	pde6gb	125991699
17963	LOC125980578	0	416.360683798629	0.949	0.066	0	23	LOC125980578	125980578
22753	LOC125983972	5.75739930083978E-289	415.324387281587	0.796	0.511	1.69359657833503E-284	8	LOC125983972	125983972
32175	LOC125990557	0	413.39371730329	0.314	0.006	0	23	LOC125990557	125990557
30098	LOC125989146	0	412.562910587019	0.915	0.011	0	17	tnni1	125989146
32291	LOC125990627	3.94372949883907E-42	406.160113373365	0.248	0.069	1.1600874693785E-37	25	clu	125990627
16908	LOC125979847	0	401.377663054212	1	0.086	0	17	tpm2	125979847
13	LOC125965711	6.98227160181912E-163	400.347704293753	0.952	0.888	2.05390501439111E-158	8	LOC125965711	125965711
5803	LOC125970853	2.26670683459421E-273	395.333670727607	0.159	0.01	6.66774482464233E-269	14	LOC125970853	125970853
2796	LOC125968533	0	394.464106430979	0.394	0.012	0	34	palm3	125968533
3321	LOC125968833	1.24862900656365E-128	393.24847153847	0.114	0.006	3.67296708570763E-124	23	krt98	125968833
23536	LOC125984608	0	391.808106137612	0.343	0.004	0	34	hsg2	125984608
36375	LOC125994184	0	390.721125903015	0.278	0.016	0	20	LOC125994184	125994184
1553	LOC125967334	6.642526054471E-29	384.795096765185	1	0.661	1.95396546418319E-24	37	LOC125967334	125967334
13823	LOC125977745	0	381.678082776982	0.908	0.031	0	25	slc6a11b	125977745
29919	LOC125989014	2.44269129122882E-30	381.208287749061	0.697	0.507	7.1854207022787E-26	31	LOC125989014	125989014
28734	LOC125988148	0	379.722921671789	0.994	0.162	0	17	xirp2	125988148
22163	LOC125983659	1.61716890266766E-143	372.47583485261	0.996	0.527	4.75706404408719E-139	29	LOC125983659	125983659
5816	LOC125970866	0	372.182043735291	0.975	0.004	0	37	tnnt2d	125970866
8754	LOC125973642	0	369.149590904001	0.997	0.315	0	25	gpm6bb	125973642
31417	LOC125990167	2.03692186699967E-210	365.999139366664	0.227	0.016	5.99180936396624E-206	23	igfbp7	125990167
13615	LOC125977639	0	363.557464172755	0.327	0.012	0	14	csrp1b	125977639
33801	LOC125991697	5.72864457255943E-112	363.345717483252	0.943	0.905	1.68513808746408E-107	8	LOC125991697	125991697
25588	LOC125985830	1.94821987253993E-40	359.990286960907	0.125	0.022	5.73088357706344E-36	25	shh	125985830
9859	LOC125974784	0	357.468262377865	0.376	0.012	0	23	rhbg	125974784
8156	LOC125972931	6.76362362228619E-95	352.911354453641	0.296	0.16	1.98958752473171E-90	3	pcp4b	125972931
24004	LOC125984917	9.46444408166059E-36	345.681343580149	0.287	0.114	2.78406087106128E-31	20	tap1d	125984917
9678	LOC125974680	3.98903956919263E-117	345.653278957771	0.642	0.219	1.17341587967371E-112	21	ctsk	125974680
32069	LOC125990500	3.77002932939833E-133	341.541958625442	0.824	0.277	1.10899182753581E-128	31	ckbb	125990500
31689	LOC125990318	1.06543994061379E-87	341.428714359215	0.809	0.478	3.13409812930953E-83	13	fosab	125990318
32535	LOC125990929	0	338.356640993787	0.27	0.006	0	23	ca15b	125990929
15843	LOC125979261	0	336.204346241747	0.999	0.424	0	13	col5a1	125979261
8302	LOC125973288	0	335.652086669218	0.984	0.372	0	13	col5a2	125973288
22086	LOC125983601	1.70742708662175E-28	334.831179273995	1	0.712	5.02256751800653E-24	37	tp5mc1	125983601
13219	LOC125977396	0	333.866456183682	0.481	0.011	0	20	pnp4	125977396
21832	LOC125983394	0	331.837163802652	0.428	0.014	0	20	reg	125983394
24303	LOC125985112	0	330.194323921977	0.987	0.364	0	13	LOC125985112	125985112
11113	LOC125975510	0	330.094963075584	0.983	0.028	0	27	tnxb	125975510
29687	LOC125988867	0	328.947318356979	0.554	0.019	0	17	tnnc1	125988867
19541	LOC125981781	0	328.071667473544	0.317	0.008	0	20	LOC125981781	125981781
12117	LOC125976709	6.69409456786689E-280	321.114500411974	0.814	0.266	1.96913485808372E-275	13	ogn	125976709
36276	LOC125994113	2.7821431402715E-33	319.231388681758	0.768	0.622	8.18395226142265E-29	14	ctsl	125994113
18177	LOC125980692	0	316.342634703385	0.355	0.031	0	18	ntpd5	125980692
32697	LOC125991027	6.55178162481937E-46	303.760001671713	0.992	0.936	1.92727208275686E-41	31	LOC125991027	125991027
36418	LOC125994213	1.8177631917968E-229	302.914578546809	0.868	0.702	5.34713220498946E-225	8	LOC125994213	125994213
30648	LOC125989461	0	301.859363993211	0.992	0.087	0	17	smtnl1	125989461
12851	LOC125977147	0	301.315879440357	0.384	0.021	0	20	pmel	125977147
22187	LOC125983678	1.38556213791295E-255	301.314677056053	1	0.034	4.07576958488473E-251	37	tp2a1	125983678
17393	LOC125980108	5.09801730192299E-162	296.212610957054	0.438	0.032	1.49963276953367E-157	34	bp	125980108
3536	LOC125968988	0	295.935065265714	0.877	0.027	0	31	pdcb	125968988
15363	LOC125978867	2.04410334665382E-28	294.022281100282	1	0.701	6.01293440451688E-24	37	LOC125978867	125978867
3461	LOC125968923	0	290.777212404926	0.316	0.006	0	23	LOC125968923	125968923
12679	LOC125977047	9.09762287353516E-292	290.757206479013	0.222	0.01	2.6761567444791E-288	23	LOC125977047	125977047
102	LOC125965756	4.21393285691461E-39	290.722972998688	0.458	0.258	1.23957048919E-34	14	tci	125965756
26391	LOC125986552	0	290.671821958543	0.795	0.051	0	23	LOC125986552	125986552
34794	LOC125992332	0	289.785670320103	0.589	0.043	0	13	fgl2	125992332
8704	LOC125973575	0	289.715509903974	0.358	0.005	0	34	upp2	125973575
29560	LOC125988763	0	288.576310305412	0.292	0.007	0	34	hpxb	125988763
32173	LOC125990553	0	288.372079757833	0.299	0.004	0	34	plg	125990553
7394	LOC125972388	5.09565708841758E-195	286.134281840084	0.886	0.357	1.49893848912892E-190	23	LOC125972388	125972388
30087	LOC125989132	0	284.925636444073	0.994	0.026	0	17	LOC125989132	125989132
36659	LOC125994457	0	282.706870489953	0.874	0.308	0	13	qdpr	125994457
26967	LOC125986900	0	282.51678834159	0.836	0.388	0	3	tmsb2	125986900
18685	LOC125981023	1.05847766664921E-27	281.128658037744	0.225	0.099	3.11361790421532E-23	14	fbln5	125981023
36268	LOC125994105	0	278.42664744459	0.212	0.002	0	34	LOC125994105	125994105
36631	LOC125994417	2.79498332324329E-100	274.862433319	0.742	0.257	8.22172294365247E-96	29	LOC125994417	125994417
2940	LOC125968594	5.55410764208007E-175	274.701168885963	0.831	0.467	1.63379630399427E-170	14	ctb1	125968594
24219	LOC125985052	0	273.811912152068	0.144	0.002	0	17	LOC125985052	125985052
4814	LOC125970205	0	271.145350514927	1	0.196	0	25	slc1a2b	125970205
3071	LOC125968673	2.11246544740814E-08	268.272746085681	0.445	0.302	0.000621402836009579	26	krt94	125968673
24097	LOC125984971	0	267.927352146996	0.541	0.009	0	31	LOC125984971	125984971
36374	LOC125994183	8.79738768208966E-32	264.968127531365	0.672	0.287	2.5878395605635E-27	34	gstt1	125994183
3905	LOC125969217	0.00368607186243753	262.612269135834	0.423	0.437	1	8	LOC125969217	125969217
8084	LOC125972882	1.44993578276993E-58	260.863815336106	0.832	0.241	4.26513109859601E-54	35	LOC125972882	125972882
15945	LOC125979311	4.94727746914676E-264	256.45691853337	0.256	0.028	1.45529114032421E-259	14	gfl7	125979311
33017	LOC125991199	0	256.16652818113	0.229	0.011	0	20	rgrb	125991199
11039	LOC125975454	3.13026857554471E-183	255.996921931071	0.875	0.463	9.20799804182231E-179	14	s100a10b	125975454
31759	LOC125990352	3.84314739576495E-59	255.563637628927	0.569	0.415	1.13050023793822E-54	8	LOC125990352	125990352
12749	LOC125977082	0	252.915115114606	0.717	0.017	0	17	LOC125977082	125977082
33064	LOC125991228	0	251.378730183538	0.442	0.023	0	26	plxdc1	125991228
33255	LOC125991361	0	248.491297776981	0.486	0.049	0	20	gch2	125991361
18513	LOC125980916	2.62155645248664E-50	247.802268041473	0.473	0.258	7.7115704606347E-46	14	LOC125980916	125980916
9162	LOC125973963	0	247.517275624382	0.34	0.009	0	20	dct	125973963
28506	LOC125988034	7.53028257230247E-32	244.587021760102	0.597	0.39	2.21510792146849E-27	23	LOC125988034	125988034
15190	LOC125978772	0	243.702539756681	0.255	0.004	0	34	habp2	125978772
6960	LOC125972084	0	243.580196017373	0.48	0.036	0	27	ln	125972084
34276	LOC125992052	3.66191858803411E-28	240.776472127558	1	0.76	1.07718997185611E-23	37	slc25a3	125992052
14292	LOC125978167	0	240.601565111425	0.605	0.066	0	7	vsx1	125978167
14258	LOC125978141	6.1187663450699E-31	240.244001371489	1	0.528	1.79989630806576E-26	37	LOC125978141	125978141
33301	LOC125991412	0	240.11589422569	0.475	0.014	0	31	pde6c	125991412
8930	LOC125973810	0	239.179739732047	0.452	0.043	0	14	LOC125973810	125973810
35684	LOC125993746	1.93022733652973E-69	238.782721036802	0.976	0.954	5.67795673313585E-65	8	LOC125993746	125993746
24631	LOC125985272	1.77512078336916E-221	238.758468389795	0.959	0.875	5.22169529635873E-217	8	ptmab	125985272
4094	LOC125969329	0	237.23008858322	1	0.088	0	17	LOC125969329	125969329
34710	LOC125992272	0	236.780586188845	0.241	0.018	0	14	podxl	125992272
22643	LOC125983902	0	235.515267263103	0.289	0.006	0	23	LOC125983902	125983902
13918	LOC125977805	1.23354688839176E-69	234.601429423275	0.286	0.064	3.6286015268932E-65	23	slc2a1b	125977805
11110	LOC125975506	4.31928615482987E-53	232.852117107098	1	0.542	1.27056121530475E-48	35	LOC125975506	125975506
8231	LOC125973240	2.18394875409657E-48	231.856898452938	0.11	0.044	6.42430365505047E-44	6	tnfaip6	125973240
35006	LOC125992490	4.01330402456853E-54	229.983780166005	1	0.204	1.18055351186708E-49	37	no3	125992490
27962	LOC125987704	0	229.433711439712	0.994	0.068	0	17	hspb7	125987704
27245	LOC125987064	4.76303209267536E-215	229.021452910851	0.812	0.199	1.40109352038138E-210	26	fabp4	125987064
10842	LOC125975358	0	228.7361061755	0.241	0.003	0	34	cdh17	125975358
23073	LOC125984163	0	226.6134013318	0.848	0.025	0	31	rtbdn	125984163
36547	LOC125994347	0	226.209431250637	0.795	0.033	0	13	hpdb	125994347
27641	LOC125987367	3.80944311612701E-66	225.855289382265	0.169	0.027	1.12058578703992E-61	22	LOC125987367	125987367
4130	LOC125969364	7.68802656399112E-292	225.830484184962	0.335	0.024	2.26150989406363E-291	23	capn9	125969364
5497	LOC125970693	2.5648440292181E-235	224.255244262612	0.987	0.772	7.54474519634797E-231	13	ppib	125970693
7971	LOC125972814	0	222.596423728399	0.824	0.038	0	31	unc119	125972814
28815	LOC125988208	0	222.115706253677	0.133	0.005	0	14	gpr182	125988208
14278	LOC125978158	0	221.505719754138	0.565	0.046	0	23	LOC125978158	125978158
23598	LOC125984633	1.81276255444712E-17	220.697051285675	0.219	0.149	5.33242233016164E-13	8	LOC125984633	125984633
5811	LOC125970864	0	220.356002317638	0.975	0.007	0	37	LOC125970864	125970864
31088	LOC125989931	1.29414462099463E-32	219.240232166102	0.405	0.237	3.8068558171178E-28	14	rhag	125989931
28395	LOC125987952	0	219.222560473261	0.885	0.386	0	7	LOC125987952	125987952
6025	LOC125971075	0	219.152338062983	0.241	0.003	0	34	cltrn	125971075
22577	LOC125983861	3.97632662877318E-62	219.132519322043	0.981	0.415	1.16967624111992E-57	35	lavl3	125983861
10285	LOC125975028	6.17401013524579E-292	213.951495749609	0.994	0.432	1.8161468213839E-291	17	plecb	125975028
4725	LOC125970145	0	213.916142743877	0.74	0.066	0	18	LOC125970145	125970145
12206	LOC125976760	0	213.62098215355	0.447	0.006	0	31	gnat1	125976760
35717	LOC125993767	0	212.996130158183	0.939	0.309	0	13	bp1b	125993767
12636	LOC125977024	0	212.297914095813	0.616	0.051	0	13	prelp	125977024
30737	LOC125989517	1.79783590282423E-28	212.258674823825	1	0.654	5.28851409174774E-24	37	ppdpf	125989517
20137	LOC125982203	6.81277750880881E-42	211.600995812747	0.63	0.337	2.0040466319912E-37	23	pgk1	125982203
20592	LOC125982441	3.70406224630276E-142	211.392298635068	0.22	0.023	1.08958695037242E-137	22	LOC125982441	125982441
14219	LOC125978123	0	211.228906735278	0.5	0.006	0	31	prph2b	125978123
2901	LOC125968571	1.18499717800352E-280	210.019261187208	0.562	0.031	3.48578769881515E-276	34	grhprb	125968571
32385	LOC125990712	2.30440481888797E-183	206.2073762175	0.226	0.007	6.77863721524085E-179	34	fgb	125990712
21016	LOC125982727	1.58137580719497E-28	206.174019911924	1	0.707	4.65177507444471E-24	37	tp5l	125982727
12005	LOC125976280	0	206.039027639199	0.409	0.005	0	34	kng1	125976280
10341	LOC125975070	5.28608602759774E-30	205.431916112926	0.547	0.218	1.55495506587815E-25	34	selenbp1	125975070
8680	LOC125973551	0	205.158229794213	0.647	0.062	0	13	fap	125973551
1868	LOC125967514	2.79886654757702E-28	204.638207363564	1	0.748	8.23314583635258E-24	37	LOC125967514	125967514
16676	LOC125979752	2.34742738319802E-78	204.608566312024	0.832	0.281	6.9051923904153E-74	34	ldob	125979752
29559	LOC125988758	0	204.304128569899	0.745	0.004	0	27	LOC125988758	125988758
15846	LOC125979264	0	203.063411726984	0.894	0.099	0	27	LOC125979264	125979264
2535	LOC125968414	5.91709941078084E-48	201.750637751886	0.729	0.411	1.74057396267529E-43	20	nxa5b	125968414
31507	LOC125990225	1.84308448698857E-201	201.209082014793	0.949	0.858	5.42161732692559E-197	8	hsp90ab1	125990225
35821	LOC125993836	0	200.908455044412	0.987	0.207	0	17	hspb8	125993836
25344	LOC125985695	3.37871407223633E-12	200.82854206617	0.12	0.223	9.9388253148904E-08	16	LOC125985695	125985695
15096	LOC125978704	0	200.037886526401	0.934	0.024	0	17	ctn2b	125978704
8974	LOC125973832	1.80202401590349E-92	198.714718416371	0.152	0.043	5.3008338451817E-88	8	olig2	125973832
10022	LOC125974874	0	195.814487161576	0.208	0.006	0	20	plin6	125974874
17519	LOC125980203	3.55909674792808E-35	194.673026731344	0.327	0.162	1.04694389937052E-30	14	dab2	125980203
29270	LOC125988537	0	194.170748825248	0.251	0.004	0	23	LOC125988537	125988537
14256	LOC125978139	0	194.121350801073	0.996	0.944	0	2	rps27	125978139
23394	LOC125984529	1.8367018646357E-191	193.459792392217	0.253	0.015	5.40284220501238E-187	30	LOC125984529	125984529
14981	LOC125978598	4.43190199159964E-06	193.041175716945	0.203	0.148	0.130368828984895	15	cxcl12	125978598
34181	LOC125991995	0	192.66402513642	0.749	0.039	0	23	LOC125991995	125991995
30030	LOC125989091	0	191.937579988937	0.998	0.966	0	2	rpl32	125989091
17314	LOC125980056	0	191.292599330539	0.876	0.134	0	13	ccdc80l2	125980056
32163	LOC125990547	2.14377810371496E-229	190.207935917509	0.143	0.005	6.30613766988792E-225	23	LOC125990547	125990547
27583	LOC125987312	0	189.141922642693	0.997	0.944	0	2	rps27	125987312
12611	LOC125976998	9.65523601212524E-108	188.750490400401	1	0.089	2.84018422532676E-103	37	ybphb	125976998
33972	LOC125991799	0	188.726844445795	0.14	0.002	0	17	LOC125991799	125991799
11982	LOC125976268	2.06307846485878E-46	187.908933559512	0.325	0.144	6.0687516122286E-42	13	fstl3	125976268
35421	LOC125993584	3.3952861727457E-118	187.360636562531	0.423	0.202	9.98757380574875E-114	8	nk1	125993584
34179	LOC125991992	3.59933104074738E-07	187.196627528679	0.135	0.07	0.0105877921894625	23	pthlh	125991992
33800	LOC125991696	0	186.888771241923	0.649	0.008	0	23	LOC125991696	125991696
33957	LOC125991795	0	185.672919140538	0.957	0.051	0	2	LOC125991795	125991795
31446	LOC125990186	0	184.932133316255	0.529	0.041	0	26	gja1b	125990186
22863	LOC125984047	0	183.379090052543	0.295	0.007	0	23	cldni	125984047
16540	LOC125979686	4.90288826688571E-110	183.189883061465	1	0.087	1.4422336125871E-105	37	slc25a5	125979686
9737	LOC125974712	0	183.069561781039	0.281	0.003	0	23	LOC125974712	125974712
1273	LOC125967162	0	182.787260655639	0.926	0.281	0	21	LOC125967162	125967162
24848	LOC125985377	3.76705575301298E-179	182.444053873511	0.234	0.008	1.1081171203063E-174	34	cldn15l	125985377
18474	LOC125980896	1.15388512660844E-23	182.023755757064	0.875	0.744	3.39426848843139E-19	25	rcksl1	125980896
8531	LOC125973442	3.65580786508078E-124	181.912472121478	0.233	0.073	1.07539244159216E-119	8	zic2	125973442
32257	LOC125990600	0	181.142316314342	0.999	0.949	0	2	rps12	125990600
15133	LOC125978732	9.00660037983447E-253	181.02604764331	0.417	0.075	2.64938156773211E-248	13	grem2	125978732
16471	LOC125979611	0	180.446171993814	0.29	0.021	0	14	ng	125979611
33191	LOC125991304	7.91466122048566E-269	180.31988211534	0.704	0.402	2.32817674461806E-264	8	LOC125991304	125991304
3700	LOC125969061	1.38410441066365E-129	179.508993076178	0.263	0.014	4.07148153440819E-125	34	fgg	125969061
6575	LOC125971788	0	178.554922173302	0.84	0.362	0	3	gap43	125971788
28693	LOC125988119	8.83958736407895E-149	177.508443682497	0.852	0.258	2.60025301901746E-144	31	LOC125988119	125988119
16100	LOC125979391	0	176.974969445014	0.693	0.03	0	31	ckmt2	125979391
28962	LOC125988331	1.16161945860911E-28	175.929770195951	1	0.683	3.41701979944456E-24	37	tp5pb	125988331
30798	LOC125989753	1.46831537913346E-78	175.652173194759	0.981	0.377	4.31919651925899E-74	35	stmn4	125989753
34177	LOC125991990	3.92985444174361E-86	174.381211278403	0.34	0.11	1.1560059825833E-81	14	LOC125991990	125991990
12046	LOC125976605	3.4383659427743E-05	173.265168846985	0.318	0.233	1	25	fnb3b	125976605
7566	LOC125972539	0	173.049249120915	0.577	0.122	0	8	her13	125972539
33547	LOC125991564	2.42077382851306E-18	172.832818458099	0.175	0.037	7.12094829395401E-14	34	pms2	125991564
9452	LOC125974154	0	172.693563975099	0.992	0.048	0	17	casq2	125974154
107	LOC125965785	9.17963682726365E-199	172.36458211315	0.922	0.422	2.70028196910788E-194	17	rgmd	125965785
29619	LOC125988812	9.39052272640293E-239	172.214084464778	0.79	0.516	2.76231616519869E-234	8	LOC125988812	125988812
18847	LOC125981106	1.58392155369328E-10	172.154815751447	0.423	0.244	4.65926364234416E-06	34	chp1	125981106
22662	LOC125983922	0	171.774896897645	0.997	0.967	0	2	rps11	125983922
11023	LOC125975445	4.27298916677244E-14	170.989572129498	0.132	0.053	1.25694249329778E-09	20	fabp4b	125975445
6956	LOC125972078	0	170.577364552867	0.524	0.004	0	23	LOC125972078	125972078
27569	LOC125987304	1.2103857483951E-33	170.575522596147	0.169	0.042	3.56047071747902E-29	24	LOC125987304	125987304
9439	LOC125974148	0	170.418913797154	0.375	0.014	0	20	LOC125974148	125974148
5810	LOC125970863	0	169.832006689368	1	0.004	0	37	LOC125970863	125970863
34481	LOC125992158	0	168.48433351019	0.693	0.138	0	8	ptn	125992158
10740	LOC125975314	2.67307923929285E-151	168.244201965259	0.241	0.01	7.86312989030386E-147	34	hamp	125975314
19109	LOC125981264	0	168.124399524371	0.746	0.068	0	23	LOC125981264	125981264
20153	LOC125982210	1.28838453211454E-29	167.513474958972	1	0.599	3.78991193966814E-25	37	LOC125982210	125982210
29618	LOC125988811	2.57086707454787E-62	167.504384350657	1	0.716	7.56246258649001E-58	35	LOC125988811	125988811
18969	LOC125981205	1.97778216144474E-28	167.28889981074	1	0.714	5.81784400610586E-24	37	LOC125981205	125981205
7612	LOC125972583	6.6149846626654E-205	165.81112407807	0.255	0.008	1.94586388836965E-200	34	LOC125972583	125972583
1409	LOC125967241	0	165.666080330151	0.26	0.004	0	17	LOC125967241	125967241
22704	LOC125983957	0	165.267885739049	0.586	0.023	0	23	ppl	125983957
13528	LOC125977594	1.75582484590479E-24	165.013128870612	0.533	0.235	5.16493436671355E-20	34	ldh4a1	125977594
7242	LOC125972286	0	164.781807304574	0.243	0.001	0	23	LOC125972286	125972286
17474	LOC125980178	0	164.633363699953	0.543	0.006	0	18	spp1	125980178
25600	LOC125985838	3.89749614970667E-239	164.48048995596	0.233	0.046	1.14648746739771E-234	8	n2	125985838
29740	LOC125988900	2.75295829471545E-178	164.46923238469	0.906	0.279	8.09810211973498E-174	30	tktb	125988900
8949	LOC125973817	3.54323382933544E-63	164.363339564461	0.347	0.137	1.04227766323731E-58	14	lpl	125973817
14317	LOC125978182	0	163.371921866488	0.856	0.052	0	17	LOC125978182	125978182
27380	LOC125987189	0	163.353096730678	0.946	0.307	0	13	col16a1	125987189
1269	LOC125967156	5.77877662372915E-21	162.216673094951	0.38	0.138	1.69988493163617E-16	34	sord	125967156
23853	LOC125984814	0	161.311684335781	0.992	0.395	0	13	LOC125984814	125984814
29801	LOC125988927	0	161.244133104053	0.423	0.01	0	18	bgnb	125988927
36378	LOC125994190	1.06163355639312E-90	160.953382922885	0.459	0.137	3.122901269486E-86	23	LOC125994190	125994190
20273	LOC125982279	8.15585878536487E-24	160.918942809228	0.476	0.301	2.39912742030293E-19	23	tmsb1	125982279
4873	LOC125970254	0	160.595843870897	0.75	0.008	0	31	LOC125970254	125970254
32126	LOC125990530	1.57283613906675E-187	160.060684880946	0.512	0.066	4.62665478667876E-183	31	tmem179b	125990530
28955	LOC125988323	2.83784707416325E-104	158.518148586767	0.991	0.279	8.34781095335861E-100	35	LOC125988323	125988323
20436	LOC125982353	0	158.167267428921	0.901	0.251	0	13	serpinf1	125982353
7230	LOC125972277	0	155.882252543093	0.219	0.002	0	23	LOC125972277	125972277
4866	LOC125970249	0	155.85720617964	0.992	0.112	0	17	LOC125970249	125970249
3784	LOC125969123	2.20173709709243E-28	155.698535505542	1	0.726	6.47662984480711E-24	37	tp5pd	125969123
20613	LOC125982469	1.69023563814407E-64	155.520943277769	0.102	0.004	4.97199715316459E-60	34	slc8a2	125982469
7810	LOC125972708	0	155.163406856673	0.565	0.007	0	23	LOC125972708	125972708
29519	LOC125988730	2.67811515877299E-211	154.389674647171	0.153	0.003	7.87794355104662E-207	34	LOC125988730	125988730
968	LOC125966965	3.47625761325976E-29	154.319634542815	1	0.635	1.02257593951649E-24	37	tp5f1d	125966965
29536	LOC125988739	6.40236059232907E-292	154.233968731323	0.439	0.073	1.88331839183952E-291	13	LOC125988739	125988739
33023	LOC125991208	0	154.069183835248	0.459	0.004	0	17	LOC125991208	125991208
23276	LOC125984467	2.12155073406975E-34	153.631495097061	1	0.414	6.24075363933959E-30	37	LOC125984467	125984467
28701	LOC125988128	3.21830652126989E-28	153.54377363992	1	0.739	9.4669704629675E-24	37	tp5f1	125988128
35255	LOC125993508	3.29114296698669E-265	153.246279603771	0.558	0.228	9.68122615168805E-261	8	pcn	125993508
15647	LOC125979029	0	152.607487232492	0.814	0.246	0	13	col17a1b	125979029
20241	LOC125982266	0	152.281523977961	0.149	0.017	0	6	lnb	125982266
26024	LOC125986181	0	152.113730472938	0.668	0.142	0	12	tfap2	125986181
12791	LOC125977113	0	151.611554446461	0.598	0.008	0	31	no1b	125977113
680	LOC125966791	0	151.277945877546	0.586	0.004	0	17	dprhl1	125966791
19466	LOC125981744	0	151.056231797037	0.828	0.041	0	31	crx	125981744
17163	LOC125979964	0	149.663229524918	0.725	0.041	0	31	cplx4	125979964
26988	LOC125986911	8.82741301684104E-227	149.564942588094	0.844	0.176	2.59667181303396E-222	31	ndrg1	125986911
29425	LOC125988634	0	149.554980879819	0.501	0.039	0	25	LOC125988634	125988634
27858	LOC125987522	0	149.195117576736	0.434	0.004	0	31	rom1b	125987522
12637	LOC125977025	8.8608506424096E-44	148.460262843716	0.148	0.041	2.60650782497121E-39	13	fmod	125977025
1693	LOC125967401	2.43491278549433E-36	147.956679628157	0.478	0.236	7.16253944981013E-32	23	pk	125967401
16632	LOC125979729	0	147.011583735529	0.657	0.088	0	8	gadd45gb	125979729
5314	LOC125970545	0	146.596550409593	0.657	0.039	0	25	rfx4	125970545
33537	LOC125991558	0	146.23007878196	0.189	0.003	0	23	LOC125991558	125991558
17543	LOC125980375	0	145.803410676826	0.495	0.069	0	8	insm1b	125980375
30397	LOC125989320	1.53850914251618E-29	144.648337317712	0.431	0.137	4.5256784936256E-25	34	tp1b1b	125989320
27885	LOC125987535	0	144.522045077809	0.997	0.955	0	2	rps5	125987535
11592	LOC125975831	2.46802094318174E-28	144.050731270459	1	0.736	7.25993040646339E-24	37	LOC125975831	125975831
32118	LOC125990520	3.45974746211684E-29	143.441088778482	1	0.634	1.01771931345629E-24	37	LOC125990520	125990520
3476	LOC125968938	5.91406924657785E-144	142.663036769146	1	0.566	1.73968260957334E-139	29	p1	125968938
3014	LOC125968634	6.79526888149425E-06	141.12438166284	0.122	0.078	0.199889629418035	14	spock3	125968634
26038	LOC125986193	2.99557607030807E-18	141.07497309168	0.307	0.099	8.81178656841821E-14	34	urad	125986193
10261	LOC125975001	0	141.002333891367	0.686	0.006	0	30	LOC125975001	125975001
35472	LOC125993617	0	140.932728590614	0.336	0.051	0	8	fzd10	125993617
3824	LOC125969154	0	140.26113812336	0.637	0.079	0	8	dl	125969154
6008	LOC125971036	2.33635203468662E-102	139.677703744656	0.181	0.014	6.87261314523416E-98	29	LOC125971036	125971036
3393	LOC125968891	8.85490083476225E-189	139.494967009104	0.162	0.009	2.60475762955366E-184	23	LOC125968891	125968891
19700	LOC125981893	1.62477714978813E-194	139.397714212201	0.234	0.007	4.77944446381676E-190	34	oatx	125981893
26195	LOC125986283	2.4550565096509E-185	139.383174683534	0.125	0.024	7.22179422878908E-181	3	tagln3b	125986283
3074	LOC125968675	0	138.483184008618	0.153	0.001	0	34	LOC125968675	125968675
33909	LOC125991764	0	137.711185413572	0.578	0.004	0	31	prph2	125991764
641	LOC125966764	0	137.613041512073	0.615	0.005	0	31	LOC125966764	125966764
30031	LOC125989097	0	137.435590931653	0.181	0.002	0	23	LOC125989097	125989097
10219	LOC125974979	0	137.425980060938	0.841	0.178	0	17	thrap3	125974979
9583	LOC125974247	6.11627991141572E-21	136.32479546516	0.307	0.092	1.79916489874205E-16	34	cryl1	125974247
16112	LOC125979396	0	136.029226321981	0.851	0.039	0	27	LOC125979396	125979396
821	LOC125966868	2.03419911587226E-246	135.904567440182	0.421	0.077	5.98380011924983E-242	14	fn1b	125966868
3303	LOC125968813	0	135.689342266981	0.996	0.942	0	2	rps3	125968813
11499	LOC125975767	0	135.491924211003	0.562	0.057	0	7	gnb3	125975767
31801	LOC125990378	3.64825212049971E-44	135.373567664803	1	0.272	1.07316984376619E-39	37	sod2	125990378
17539	LOC125980291	9.23374472198449E-125	135.279681915013	1	0.554	2.71619834741896E-120	29	hnak	125980291
12727	LOC125977072	0	134.815770726057	0.917	0.165	0	12	LOC125977072	125977072
21749	LOC125983344	0	134.661184511984	0.512	0.006	0	17	LOC125983344	125983344
22600	LOC125983872	0	134.62928538836	0.977	0.089	0	17	cavin1	125983872
31466	LOC125990198	0	134.242895881463	0.873	0.073	0	31	LOC125990198	125990198
9672	LOC125974675	7.35522597786469E-267	134.082927845381	0.161	0.01	2.16361327364868E-262	14	tsrp	125974675
27082	LOC125986971	0	133.725815271043	0.88	0.226	0	13	LOC125986971	125986971
7235	LOC125972283	0	133.538829914671	0.246	0.002	0	23	LOC125972283	125972283
34158	LOC125991983	9.25407056908266E-29	133.425244328199	1	0.675	2.72217739860135E-24	37	tp5f1c	125991983
23052	LOC125984146	0	133.366108555674	0.914	0.021	0	27	LOC125984146	125984146
18190	LOC125980703	4.30442131308538E-10	133.181175222251	0.153	0.066	1.2661885734572E-05	26	tmed8	125980703
28183	LOC125987825	1.92421242342407E-106	133.071063068087	0.175	0.007	5.66026326474425E-102	34	slc13a3	125987825
27044	LOC125986946	1.28351390552179E-47	133.003251251029	0.233	0.081	3.77558450448289E-43	16	dlx5	125986946
33199	LOC125991312	0	132.724265634164	0.994	0.108	0	17	LOC125991312	125991312
24163	LOC125985012	0	132.232271944968	0.496	0.004	0	34	gxtb	125985012
13298	LOC125977447	3.23817632297463E-168	132.204303856246	0.725	0.026	9.52541947166217E-164	37	LOC125977447	125977447
29669	LOC125988844	2.91418900004538E-71	132.09320720344	0.304	0.103	8.57237836253348E-67	13	ngptl7	125988844
782	LOC125966852	2.57895602098211E-221	131.987066696392	0.662	0.116	7.58625703132099E-217	27	loxl1	125966852
27808	LOC125987464	0	131.52776155915	0.219	0.002	0	34	fg	125987464
23241	LOC125984438	0	131.527054922614	0.992	0.064	0	17	LOC125984438	125984438
24845	LOC125985374	0	131.091299049225	0.652	0.012	0	31	sag	125985374
17307	LOC125980048	0	130.674349773744	0.318	0.002	0	30	px	125980048
25314	LOC125985677	1.33161135525005E-86	130.619625650224	0.221	0.029	3.91706796260356E-82	26	LOC125985677	125985677
30149	LOC125989175	2.03746030538741E-257	129.987178511086	0.765	0.498	5.99339323432761E-253	8	hmga1	125989175
13281	LOC125977438	2.3436250446593E-239	129.207059635991	0.529	0.078	6.8940074313698E-235	25	sulf2	125977438
22857	LOC125984044	1.12191762873679E-121	129.043161215328	0.414	0.088	3.30023289669213E-117	23	col4a5	125984044
24212	LOC125985047	0	129.016721096953	1	0.058	0	1	cahz	125985047
13963	LOC125977836	0	128.907018269899	0.998	0.108	0	17	cav3	125977836
25705	LOC125985928	0	128.866860089429	0.96	0.094	0	17	gyg1b	125985928
5316	LOC125970547	0	127.668974502158	0.488	0.004	0	31	LOC125970547	125970547
10912	LOC125975398	0	127.466845586047	0.148	0.006	0	14	sh	125975398
29339	LOC125988588	0	127.102254483071	0.995	0.946	0	2	rpl31	125988588
7430	LOC125972426	2.2114342609823E-07	127.073397438617	0.133	0.063	0.00650515502210553	26	rhoub	125972426
22179	LOC125983670	1.49286273906884E-09	126.615693308172	0.676	0.598	4.3914050332449E-05	20	LOC125983670	125983670
24595	LOC125985250	1.21656219117148E-06	126.46410067921	0.54	0.424	0.0357863934155003	34	LOC125985250	125985250
28404	LOC125987958	0	126.23186753091	0.844	0.013	0	21	LOC125987958	125987958
17604	LOC125980403	0	125.956517363429	0.384	0.004	0	23	degs2	125980403
18663	LOC125981013	9.83484826880643E-67	125.667581594306	0.12	0.035	2.8930189667521E-62	8	smoc1	125981013
2427	LOC125968347	2.3848757176869E-29	125.449722677173	1	0.619	7.0153504111478E-25	37	tp5md	125968347
36362	LOC125994172	1.30424664837434E-244	125.447387954622	0.826	0.611	3.83657194085796E-240	8	LOC125994172	125994172
4038	LOC125969298	0	125.400312962461	0.96	0.036	0	17	yoz2b	125969298
27967	LOC125987713	0	125.243556555661	0.994	0.174	0	17	slmapb	125987713
1538	LOC125967327	0	125.024663044255	0.421	0.032	0	17	rrad	125967327
21440	LOC125983168	0	124.052400563998	0.226	0.003	0	34	nme4	125983168
26194	LOC125986282	0	123.819316706639	0.816	0.036	0	13	LOC125986282	125986282
33229	LOC125991327	1.42125937444372E-90	123.800783380773	0.877	0.514	4.18077657586364E-86	31	tp6v0cb	125991327
3602	LOC125969019	4.39507336982715E-75	123.690411570046	0.819	0.561	1.29285478246836E-70	13	ier2b	125969019
11567	LOC125975815	0	123.08991626672	0.996	0.959	0	2	rps19	125975815
32533	LOC125990926	0	123.048646277068	0.998	0.105	0	17	ldoab	125990926
33855	LOC125991731	4.75418258636554E-50	122.993104489196	1	0.227	1.39849034960529E-45	37	ndufa4b	125991731
8081	LOC125972880	0	122.71881812803	0.997	0.949	0	2	rps25	125972880
10115	LOC125974928	1.40120494537441E-163	122.1710091925	0.908	0.456	4.12178446731337E-159	23	LOC125974928	125974928
28849	LOC125988249	2.15250821262994E-238	122.135680384447	0.847	0.153	6.33181815827224E-234	29	LOC125988249	125988249
24846	LOC125985375	0	121.72848682621	1	0.089	0	17	cavin4	125985375
21224	LOC125983053	0	121.249574378783	0.693	0.016	0	31	syt5	125983053
487	LOC125966683	1.54927013109812E-44	120.581847475792	0.122	0.057	4.55733301763822E-40	3	slc6a5	125966683
33267	LOC125991372	5.76542575876068E-153	120.517699259866	0.154	0.017	1.69595764119704E-148	14	bcl6b	125991372
36791	LOC125994580	2.25198792250733E-271	120.379722231575	0.646	0.125	6.62444767284757E-267	20	tspan36	125994580
28432	LOC125987988	1.48540407336806E-195	120.348460369906	0.206	0.023	4.36946462221947E-191	14	LOC125987988	125987988
20981	LOC125982706	0	120.341395006874	0.471	0.005	0	31	rom1	125982706
29421	LOC125988629	1.93201132468387E-219	120.135827332738	0.241	0.028	5.68320451269007E-215	14	cvrl1	125988629
29179	LOC125988477	5.95174217436456E-133	119.311821523922	0.182	0.013	1.75076447801108E-128	27	LOC125988477	125988477
13813	LOC125977740	3.1291206563323E-21	118.978831599748	0.278	0.126	9.20462132266709E-17	23	pfkfb4	125977740
17441	LOC125980138	8.5792584439079E-33	118.968519603951	1	0.454	2.52367466385995E-28	37	ndufa8	125980138
13869	LOC125977778	0	117.808689748358	0.994	0.917	0	2	LOC125977778	125977778
8786	LOC125973666	0	117.43933655981	1	0.16	0	17	des	125973666
36174	LOC125994055	1.74812471990839E-146	117.249831403638	0.406	0.178	5.14228367608253E-142	8	scarb2	125994055
15354	LOC125978861	0	116.961511832892	0.249	0.002	0	23	soul2	125978861
36638	LOC125994424	0	116.688608921914	0.996	0.125	0	17	pdlim5	125994424
17403	LOC125980117	5.7523515100444E-18	116.446647245149	0.431	0.272	1.69211172019466E-13	20	nxa4	125980117
36448	LOC125994272	0	116.258248808871	0.716	0.009	0	25	LOC125994272	125994272
14485	LOC125978291	0	116.222258989358	0.2	0.001	0	23	LOC125978291	125978291
6397	LOC125971297	0.000339168446499367	116.082514608685	0.05	0.11	1	25	trabd2b	125971297
8038	LOC125972849	5.66198702300916E-31	115.964195402721	1	0.522	1.66553010268837E-26	37	ndufc2	125972849
21447	LOC125983176	1.36310770224842E-28	115.837510743139	1	0.689	4.00971761693396E-24	37	tp5mf	125983176
22642	LOC125983899	0	115.796182538022	0.958	0.126	0	17	hspb9	125983899
22644	LOC125983903	0	115.748091920795	0.155	0.012	0	1	LOC125983903	125983903
19844	LOC125981980	3.61264472159623E-233	115.124473869304	0.229	0.024	1.06269557130475E-228	14	LOC125981980	125981980
23263	LOC125984451	1.92350283890291E-14	114.822297166144	0.269	0.44	5.65817595091681E-10	20	LOC125984451	125984451
9684	LOC125974682	9.8944466707706E-33	114.556924371293	0.141	0.035	2.91055043267388E-28	20	sult2st3	125974682
8045	LOC125972855	2.91869746161039E-31	114.545318946269	0.234	0.042	8.58564045307311E-27	34	LOC125972855	125972855
22767	LOC125983989	1.19533942668308E-122	114.470115752102	0.199	0.023	3.51621045753095E-118	20	LOC125983989	125983989
32055	LOC125990495	0	114.328351754122	0.61	0.205	0	8	LOC125990495	125990495
34198	LOC125992000	0	114.323925857481	0.997	0.962	0	2	rpl18	125992000
36889	LOC125994663	8.44060063785683E-286	114.290123739234	0.397	0.111	2.48288708363197E-281	7	rorb	125994663
612	LOC125966744	5.19662096559884E-31	114.202042903772	1	0.523	1.52863802324056E-26	37	LOC125966744	125966744
24228	LOC125985058	0	114.066426134191	0.859	0.314	0	7	LOC125985058	125985058
13712	LOC125977689	0	114.049069646654	0.996	0.932	0	2	rplp0	125977689
21028	LOC125982733	0	113.742409944966	0.623	0.006	0	27	i	125982733
11701	LOC125976094	1.00761682913424E-36	113.643451225145	0.597	0.383	2.96400566458128E-32	23	ydgf	125976094
32538	LOC125990933	0	113.568321964415	0.502	0.041	0	12	pax10	125990933
28952	LOC125988319	3.67229919782554E-226	113.367313102746	0.74	0.496	1.08024353203236E-221	8	cbx5	125988319
4384	LOC125969555	0	113.271034294741	0.392	0.009	0	23	vpl	125969555
18509	LOC125980913	1.46099647978945E-54	113.264167637706	0.941	0.819	4.29766724494864E-50	14	LOC125980913	125980913
19279	LOC125981395	1.91246937504141E-25	112.460259120907	0.337	0.191	5.62571991362182E-21	14	tgfb3	125981395
5053	LOC125970385	0	112.393324080841	0.706	0.007	0	18	LOC125970385	125970385
7047	LOC125972137	6.74614542690965E-15	112.11877289856	0.386	0.226	1.98444613877974E-10	26	plpp3	125972137
26	LOC125965721	0	111.756458288596	0.463	0.005	0	31	LOC125965721	125965721
1925	LOC125967573	0	111.751891450817	0.326	0.006	0	20	slc24a5	125967573
7368	LOC125972374	1.31899969948028E-06	111.710541645522	0.181	0.107	0.0387996951599118	25	LOC125972374	125972374
9080	LOC125973903	0	111.119931539539	0.475	0.009	0	31	grk1	125973903
33248	LOC125991352	8.46145009809404E-60	110.920680618057	0.136	0.242	2.48902016085534E-55	1	ff	125991352
28532	LOC125988048	8.20611735161932E-248	110.866954221319	0.197	0.004	2.41391148015234E-243	34	f2	125988048
31698	LOC125990321	1.71330172320407E-66	110.663626220004	0.716	0.405	5.0398483489771E-62	23	tmed10	125990321
8092	LOC125972887	0	110.439778252591	0.835	0.009	0	23	spint2	125972887
9128	LOC125973930	4.11312175713991E-264	110.426304666881	0.898	0.342	1.20991589608027E-259	13	crg4	125973930
25174	LOC125985539	2.92262250071268E-36	110.406950976584	0.161	0.018	8.59718634809641E-32	34	LOC125985539	125985539
21735	LOC125983337	2.99189657977519E-12	110.301200722807	0.217	0.091	8.80096297906671E-08	31	scn4ab	125983337
12768	LOC125977094	2.17635487752354E-292	109.625237138212	0.161	0.002	6.40196550772325E-292	34	LOC125977094	125977094
12626	LOC125977014	4.46022931673152E-292	109.589636721707	0.901	0.383	1.31202105580974E-288	13	LOC125977014	125977014
30665	LOC125989474	1.05406377415584E-152	109.361895505643	0.733	0.537	3.10063399805683E-148	8	LOC125989474	125989474
19752	LOC125981922	8.98317082333775E-55	109.109880204565	0.251	0.059	2.64248952939303E-50	25	cxcl14	125981922
26781	LOC125986781	2.40305968022457E-15	109.076844685802	0.958	0.946	7.06884035534859E-11	8	rpl14	125986781
31239	LOC125990057	0	109.034099692017	0.836	0.041	0	31	LOC125990057	125990057
29679	LOC125988860	0	108.966519794073	0.972	0.059	0	25	tp1b4	125988860
22019	LOC125983551	1.65815488150168E-30	108.617594931803	1	0.548	4.87762839942535E-26	37	ndufab1b	125983551
24865	LOC125985393	1.30191068060755E-151	108.539887360297	0.263	0.08	3.82970045807516E-147	8	nanos1	125985393
4380	LOC125969549	0	108.506418770695	0.408	0.004	0	30	ncf4	125969549
2086	LOC125967665	5.65463815657878E-191	108.313354020975	0.653	0.408	1.66336836013921E-186	8	ctcf	125967665
22245	LOC125983707	0	108.181770270429	0.731	0.021	0	18	phospho1	125983707
4050	LOC125969305	0	108.001933123283	0.913	0.012	0	2	slc25a4	125969305
8787	LOC125973667	7.16550324907273E-34	107.866019192027	0.854	0.824	2.10780443574724E-29	8	LOC125973667	125973667
28280	LOC125987879	3.69380946410267E-86	107.593630097999	0.622	0.271	1.08657099196044E-81	23	tmed4	125987879
4178	LOC125969394	0	107.568747911098	0.82	0.01	0	31	LOC125969394	125969394
26432	LOC125986597	0	107.567685118199	0.222	0.002	0	23	LOC125986597	125986597
15546	LOC125978988	0	107.322982577324	0.684	0.004	0	31	opn6	125978988
16162	LOC125979424	1.63067140667073E-28	106.611942301026	1	0.703	4.79678300986262E-24	37	LOC125979424	125979424
35778	LOC125993803	0	106.595026344652	0.664	0.02	0	31	LOC125993803	125993803
29279	LOC125988549	1.22952343526928E-29	106.491946390184	1	0.6	3.61676613718811E-25	37	tp5pf	125988549
17742	LOC125980476	0	106.336669278395	0.9	0.318	0	13	col12a1	125980476
36379	LOC125994192	0	106.30171188123	0.382	0.02	0	20	LOC125994192	125994192
5667	LOC125970793	4.29718696304475E-106	106.238565426499	1	0.09	1.26406051704924E-101	37	LOC125970793	125970793
35467	LOC125993611	0	106.170886011157	0.197	0.003	0	34	kr1a1	125993611
33327	LOC125991438	3.58789492645844E-142	106.112338404334	0.426	0.199	1.05541517156702E-137	8	fam53b	125991438
10458	LOC125975149	0	105.897465846311	0.611	0.033	0	31	slc1a8	125975149
27317	LOC125987154	0	105.673802369802	0.975	0.119	0	17	LOC125987154	125987154
26889	LOC125986847	8.44769761498523E-105	105.606558412318	0.878	0.469	2.48497473042406E-100	18	sdc2	125986847
2061	LOC125967651	0	105.533458407324	0.456	0.078	0	8	cenpf	125967651
24864	LOC125985392	7.04185758995851E-17	105.43255966561	0.352	0.279	2.0714328286622E-12	8	prdx1	125985392
14431	LOC125978262	2.3691788027815E-11	105.364642329345	0.136	0.087	6.96917636626205E-07	8	sfrp5	125978262
19164	LOC125981326	2.90858513273473E-46	105.303008592022	0.474	0.117	8.55589402645248E-42	34	gnmt	125981326
35649	LOC125993728	3.16284260646674E-34	105.221843090809	1	0.419	9.30381781118256E-30	37	LOC125993728	125993728
16163	LOC125979425	8.34971556307839E-32	104.937966023598	1	0.492	2.45615233003514E-27	37	LOC125979425	125979425
23438	LOC125984555	0	104.862425383989	0.155	0.002	0	20	LOC125984555	125984555
1880	LOC125967528	0	104.112088369536	0.684	0.012	0	31	gnb5b	125967528
34496	LOC125992168	0	104.099442580604	0.545	0.035	0	31	dtx4	125992168
33228	LOC125991325	1.56227903979973E-102	103.974814084867	0.334	0.076	4.5956000234749E-98	17	nog2	125991325
13065	LOC125977287	1.13923491461246E-13	103.926655439154	0.54	0.386	3.35117342482401E-09	14	fap2	125977287
26077	LOC125986211	2.2559540150945E-109	103.800531534869	0.826	0.715	6.63611433080199E-105	8	ran	125986211
4049	LOC125969304	1.00609573826197E-289	103.765961023747	0.145	0.014	2.95953122367141E-285	8	helt	125969304
12096	LOC125976689	2.88776156059768E-260	103.762304694769	0.632	0.109	8.49463940665414E-256	23	gpx1b	125976689
13513	LOC125977580	3.36903552296954E-28	103.720259563957	1	0.756	9.9103548943672E-24	37	LOC125977580	125977580
13312	LOC125977459	0	103.609316882151	0.996	0.09	0	17	LOC125977459	125977459
10098	LOC125974919	6.90966311814093E-63	103.546003533391	0.774	0.691	2.03254650283234E-58	8	LOC125974919	125974919
9116	LOC125969415	0	103.491731991724	0.862	0.062	0	10	jam2b	125973922
35143	LOC125992624	2.47056205759589E-37	103.332281524742	1	0.356	7.26740534862406E-33	37	slc25a11	125992624
17680	LOC125980446	2.56871753167159E-32	103.230482042369	1	0.473	7.55613949116515E-28	37	tp5if1b	125980446
8826	LOC125973695	0	103.194942689028	0.997	0.943	0	2	tpt1	125973695
1103	LOC125967052	0	103.134092454574	0.987	0.079	0	33	LOC125967052	125967052
9708	LOC125974699	0	103.044287037282	0.249	0.004	0	23	LOC125974699	125974699
2545	LOC125968427	0	102.705490768882	0.24	0.005	0	18	LOC125968427	125968427
30769	LOC125989740	0	102.572991513865	0.998	0.961	0	2	rpl26	125989740
19457	LOC125981739	1.85783678072319E-39	102.33753466348	1	0.324	5.46501267417533E-35	37	c1qbp	125981739
25377	LOC125985724	0	102.126325873257	0.71	0.124	0	13	sema5	125985724
4260	LOC125969470	3.78171924738202E-202	101.935503246066	0.864	0.472	1.1124305338099E-197	12	gpm6ab	125969470
36734	LOC125994521	4.79155267767086E-30	101.866029389293	1	0.572	1.40948313566366E-25	37	LOC125994521	125994521
14303	LOC125978170	0	101.770408812827	0.708	0.008	0	23	LOC125978170	125978170
9391	LOC125974116	1.10034564052104E-16	101.727203945458	0.803	0.568	3.2367767361567E-12	34	LOC125974116	125974116
9117	LOC125973924	0	101.722312526574	1	0.207	0	17	fhl2	125973924
20841	LOC125982599	0	101.476251269894	0.649	0.106	0	18	LOC125982599	125982599
21460	LOC125983188	1.38849749428092E-200	101.065506128647	0.84	0.654	4.08440422917674E-196	8	lyref	125983188
898	LOC125966923	1.12513115413161E-172	99.7857807134141	0.118	0.009	3.30968580299354E-168	14	plvapb	125966923
26104	LOC125986224	0	99.7055714587453	0.997	0.956	0	2	rpl21	125986224
27019	LOC125986923	1.02569974241071E-131	99.510443424041	0.792	0.644	3.01719836227533E-127	8	snrpd1	125986923
35057	LOC125992513	1.04333732404013E-130	99.4912831864939	0.553	0.108	3.06908107239644E-126	28	LOC125992513	125992513
23440	LOC125984559	0	99.3399374403308	0.798	0.024	0	27	snorc	125984559
28220	LOC125987852	9.60873991434657E-208	98.9431173558129	0.725	0.277	2.82650693320419E-203	14	fln	125987852
35040	LOC125992505	0	98.8156557998015	1	0.101	0	17	casq1b	125992505
27820	LOC125987468	1.25979157962766E-10	98.6706223049382	0.915	0.889	3.70580291063271E-06	8	LOC125987468	125987468
9790	LOC125974755	8.49983635689091E-292	98.604402542795	0.635	0.063	2.50031186274303E-292	31	LOC125974755	125974755
4931	LOC125970294	1.73466606671298E-28	98.2423823914817	1	0.707	5.10269370184291E-24	37	idh2	125970294
9782	LOC125974753	0	98.235719825304	0.549	0.004	0	31	LOC125974753	125974753
14647	LOC125978384	0	98.159326558793	0.938	0.715	0	3	calm2	125978384
34995	LOC125992482	0	98.1460896048998	0.997	0.943	0	2	rps16	125992482
30544	LOC125989400	7.4837151084357E-163	98.040181612453	0.394	0.095	2.20140963629744E-158	13	csf1b	125989400
19149	LOC125981306	5.9911785004844E-111	98.0390554014859	0.766	0.546	1.76236506770249E-106	12	id2	125981306
29508	LOC125988695	2.64472556100734E-106	97.83249485098	0.816	0.331	7.77972471025919E-102	31	LOC125988695	125988695
23139	LOC125984213	0	97.832126075045	0.23	0.009	0	22	pdgfbb	125984213
11432	LOC125975730	1.85003122302843E-10	97.6924986066533	0.593	0.584	5.44205184566043E-06	7	tubb5	125975730
21395	LOC125983149	1.70835931932276E-208	97.2806215892938	1	0.981	5.02530977371983E-204	16	ctb2	125983149
36215	LOC125994072	0	97.2515598971561	0.575	0.045	0	13	dmrt2	125994072
14486	LOC125978292	0	96.7340017605758	0.181	0.001	0	23	LOC125978292	125978292
6837	LOC125972014	0	96.6938596566209	0.212	0.002	0	34	serpinf2b	125972014
19480	LOC125981753	0	96.560874662572	0.701	0.056	0	31	tp1b2b	125981753
20242	LOC125982267	7.73031692388384E-29	96.546927972929	1	0.656	2.27395002632967E-24	37	tp5po	125982267
8659	LOC125973529	0	96.5232661443461	0.599	0.092	0	13	LOC125973529	125973529
4885	LOC125970271	3.20934392214279E-67	96.3969655576358	0.292	0.033	9.44060608137522E-63	34	hal	125970271
36657	LOC125994446	4.51194297179978E-102	96.2643554724945	0.451	0.088	1.32723314458462E-97	31	rassf2	125994446
8334	LOC125973316	0	96.2138203272751	0.22	0.013	0	14	LOC125973316	125973316
3890	LOC125969200	1.17068186388317E-72	96.173320278738	0.19	0.013	3.44367777079873E-68	34	LOC125969200	125969200
15100	LOC125978707	0	96.0499166662384	0.73	0.308	0	5	fgfr2	125978707
27888	LOC125987538	3.75712943223753E-105	95.7342837874636	0.167	0.019	1.10519719378699E-100	20	lypc	125987538
51	LOC125965735	2.26379296286107E-116	95.707817531804	0.125	0.018	6.65917337955214E-112	12	onecut3	125965735
20106	LOC125982192	1.95536998667486E-16	95.6752637623781	0.182	0.043	5.75191635280276E-12	34	tmlh	125982192
31560	LOC125990259	5.50085442896744E-56	94.9294020490708	0.529	0.191	1.61813133882506E-51	26	lama2	125990259
27271	LOC125987108	6.29792858887955E-112	94.7822956785738	0.225	0.089	1.85259867370481E-107	5	hoxa11	125987108
36511	LOC125994324	3.94395461050515E-07	94.6490152933488	0.241	0.168	0.0116015368822619	14	gadd45g	125994324
28633	LOC125988087	2.16401969663802E-41	94.3658011849812	0.314	0.057	6.36568033963039E-37	34	ftcd	125988087
32322	LOC125990650	8.36572208555785E-30	94.3078647913009	1	0.585	2.4608608086877E-25	37	tp5mj	125990650
34674	LOC125992253	0.00188566666509127	94.0996581540988	0.333	0.286	1	20	slc38a2	125992253
12550	LOC125976951	0	94.0556711873509	0.997	0.944	0	2	rps23	125976951
28860	LOC125988256	0	94.031004799048	0.975	0.169	0	25	LOC125988256	125988256
33886	LOC125991752	0	93.9254598222566	0.996	0.92	0	2	rpl38	125991752
3834	LOC125969163	2.85532362065077E-196	93.8330139283008	0.731	0.48	8.39921996250631E-192	8	lmnb2	125969163
3354	LOC125968858	2.67740806239173E-27	93.8083634858136	0.196	0.027	7.8758635563315E-23	35	coro2	125968858
11293	LOC125975646	3.80211839681273E-125	93.6242042780367	0.795	0.267	1.11843114760643E-120	31	tp1a3b	125975646
35433	LOC125993596	0	93.509647326039	0.881	0.278	0	13	gas1	125993596
11089	LOC125975495	2.97267955834504E-15	93.2066295424972	0.938	0.916	8.74443418882778E-11	8	rpl18	125975495
26329	LOC125986515	9.8871972068304E-171	93.1704850909321	0.846	0.408	2.90841793036123E-166	13	plec	125986515
3894	LOC125969203	0	93.129438078312	0.438	0.109	0	3	cplx2	125969203
12378	LOC125976843	0	93.0585824225791	0.764	0.138	0	13	pdgfrl	125976843
2534	LOC125968413	0	93.005583081505	0.615	0.007	0	31	prom1b	125968413
30514	LOC125989385	2.99301906597459E-275	92.9609951155822	0.294	0.023	8.80426488447086E-271	20	dhrsx	125989385
35884	LOC125993872	0	92.9069020858775	0.627	0.015	0	18	tmem119	125993872
11219	LOC125975597	0	92.8398055672824	0.951	0.037	0	17	hspb6	125975597
11733	LOC125976117	1.11239355647108E-90	92.7960370626442	0.108	0.014	3.27221688571534E-86	14	bok	125976117
3710	LOC125969074	2.71957138240537E-244	92.7561882754834	0.251	0.017	7.99989117848363E-240	23	LOC125969074	125969074
11060	LOC125975479	1.7369530953383E-30	92.6738811251257	1	0.548	5.10942122524715E-26	37	dh2	125975479
9599	LOC125974366	5.1976171709396E-188	92.6285819292296	0.751	0.292	1.52893106700359E-183	13	ccn1	125974366
22262	LOC125983716	4.89428112841566E-08	92.6028872654256	0.851	0.84	0.00143970173673475	8	rpl19	125983716
252	LOC125965874	8.90591582815574E-16	92.536952572346	0.229	0.116	2.61976420001029E-11	20	LOC125965874	125965874
21495	LOC125983208	2.42591696841823E-134	92.5130903138762	0.186	0.027	7.13607735429906E-130	14	cnn1b	125983208
20548	LOC125982411	1.43712479498692E-139	92.292342587999	0.848	0.741	4.22744629693351E-135	8	hmgb1	125982411
24178	LOC125985022	1.85255470117468E-54	92.2655970497448	0.328	0.049	5.44947490897544E-50	34	pter	125985022
34178	LOC125991991	1.68049580252182E-71	92.0376388750491	0.516	0.254	4.94334645269818E-67	14	LOC125991991	125991991
33536	LOC125991557	9.70050803140484E-78	91.8255188396072	0.159	0.02	2.85350144251805E-73	23	LOC125991557	125991557
17503	LOC125980194	6.37099930154361E-103	91.7159624383306	1	0.091	1.87409315454207E-98	37	pgam2	125980194
20537	LOC125982401	0	91.5595791617271	0.931	0.01	0	21	LOC125982401	125982401
34584	LOC125992210	3.37036881447753E-176	91.5074032345281	0.505	0.093	9.9142769046671E-172	23	gata3	125992210
34920	LOC125992431	0	91.3990951003288	0.251	0.005	0	23	LOC125992431	125992431
12955	LOC125977218	0	91.0175242850546	0.16	0.002	0	31	LOC125977218	125977218
6747	LOC125971964	1.41498073158607E-42	90.7380463347769	0.258	0.101	4.1623073200336E-38	14	LOC125971964	125971964
14076	LOC125977900	1.20325735596469E-157	90.7252354441863	0.783	0.616	3.53950183830574E-153	8	snrp	125977900
10730	LOC125975306	0	90.7214091833492	0.154	0.003	0	23	vsig10l	125975306
10628	LOC125975260	2.94918982498123E-24	90.6932986449966	0.503	0.348	8.67533678916477E-20	14	LOC125975260	125975260
18859	LOC125981117	0	90.2173172614742	0.827	0.009	0	23	if5a2	125981117
34482	LOC125992159	0	90.1401278770849	0.381	0.003	0	31	guca1	125992159
26929	LOC125986873	7.07122608812947E-30	89.9500660919061	1	0.583	2.08007186608417E-25	37	ndufb9	125986873
35699	LOC125993761	0	89.9274157659646	0.275	0.014	0	8	foxn4	125993761
33373	LOC125991469	0	89.6476286817854	0.996	0.109	0	17	ldb3b	125991469
24098	LOC125984972	3.03721786607929E-31	89.5547321335533	1	0.512	8.93428007485885E-27	37	ndufa13	125984972
28012	LOC125987735	0	89.0503084950816	0.594	0.033	0	31	plch2	125987735
25144	LOC125985523	9.04216224877433E-90	89.0002415265726	0.828	0.375	2.65984244709946E-85	26	cdh2	125985523
30172	LOC125989198	0	88.9316411742745	0.695	0.014	0	27	itih6	125989198
7675	LOC125972622	0.00687551841893166	88.8573687341232	0.153	0.092	1	34	gramd1bb	125972622
3593	LOC125969014	1.94508449617212E-66	88.7448434356094	0.35	0.047	5.72166055393992E-62	34	hoga1	125969014
29251	LOC125988518	9.36924570850801E-23	88.7126091295914	0.226	0.049	2.75605731761472E-18	34	bin2	125988518
1884	LOC125967533	0	88.5705873547062	0.732	0.003	0	27	clec3	125967533
15011	LOC125978629	6.62298298770647E-09	88.5585433021383	0.304	0.193	0.000194821667566374	25	slit1	125978629
3996	LOC125969269	8.39952428605609E-08	88.1173044073146	0.92	0.916	0.00247080406398625	8	rpl36	125969269
23109	LOC125984190	4.9448335882359E-174	88.0945702995807	0.117	0.002	1.45457224831547E-169	34	LOC125984190	125984190
1419	LOC125967247	2.66772167704664E-14	88.0756716641775	0.947	0.928	7.84737008520041E-10	8	rpl13	125967247
4563	LOC125970059	0	87.9100421980951	0.618	0.036	0	25	grm3	125970059
11630	LOC125975884	2.79333784827161E-91	87.8649999779196	0.839	0.762	8.21688261447578E-87	8	pnrc2	125975884
2431	LOC125968351	9.90303896757428E-138	87.8407772181356	0.219	0.009	2.91307794270165E-133	34	LOC125968351	125968351
26009	LOC125986173	0	87.5814392961828	0.973	0.067	0	17	smpx	125986173
3266	LOC125968796	0	87.2753913450167	0.5	0.005	0	31	LOC125968796	125968796
325	LOC125966276	0	87.205090744612	0.27	0.004	0	23	LOC125966276	125966276
27379	LOC125987188	0	87.1996518291722	0.915	0.081	0	17	pitx2	125987188
33489	LOC125991536	2.71503166480966E-16	87.1690539167867	0.365	0.148	7.9865371452041E-12	34	sfxn2	125991536
14587	LOC125978355	6.77695254031902E-26	87.0931089656917	0.416	0.143	1.99350835926024E-21	34	LOC125978355	125978355
12420	LOC125976878	0	87.045820918771	0.584	0.068	0	7	LOC125976878	125976878
33948	LOC125991788	0	86.9281319991966	0.975	0.083	0	17	nrap	125991788
15694	LOC125979183	0	86.8485216636024	0.997	0.946	0	2	rpl37	125979183
143	LOC125965801	6.13671423527142E-64	86.84219644447	0.577	0.122	1.80517585944744E-59	34	selenop	125965801
9220	LOC125974017	0	86.5501202481668	0.948	0.329	0	13	col6a3	125974017
20071	LOC125982164	0	86.4696159542884	0.808	0.036	0	30	LOC125982164	125982164
763	LOC125966842	0	86.4017246709058	0.77	0.028	0	17	LOC125966842	125966842
2558	LOC125968433	5.20291860275196E-16	86.3870611086207	0.958	0.936	1.53049053618552E-11	8	rps6	125968433
14244	LOC125978136	0	86.2969682785369	0.55	0.019	0	27	LOC125978136	125978136
28257	LOC125987874	1.63401857754163E-281	86.2841154519094	0.964	0.173	4.80662904769645E-277	29	cd34	125987874
29393	LOC125988615	1.15698524264355E-120	86.1050756026727	0.65	0.415	3.40338778976027E-116	5	krt18	125988615
26819	LOC125986810	0	86.0182826657146	0.6	0.052	0	23	hopx	125986810
3149	LOC125968707	5.68063722439963E-292	85.7946657964892	0.273	0.015	1.6710162459294E-291	23	LOC125968707	125968707
19232	LOC125981380	6.45666403181992E-34	85.556273271964	0.388	0.22	1.89929229160015E-29	14	hif1	125981380
19201	LOC125981366	0	85.2387196087701	0.997	0.955	0	2	rpl13	125981366
7108	LOC125972180	0	85.1422375162263	0.189	0.014	0	3	scg2	125972180
6564	LOC125971780	0	85.1317016711381	0.19	0.003	0	34	LOC125971780	125971780
27968	LOC125987714	3.04124791942731E-79	84.9876711658225	0.363	0.469	8.94613487978736E-75	2	sparc	125987714
11028	LOC125975448	0	84.9247076816733	0.578	0.004	0	31	LOC125975448	125975448
28078	LOC125987780	9.44227517134788E-33	84.8952686540054	1	0.458	2.77753966440369E-28	37	ndufb11	125987780
17901	LOC125980554	5.32538889850166E-73	84.7179769441703	0.403	0.117	1.56651639838325E-68	23	id1ip1l	125980554
10394	LOC125975125	0	84.523245493645	0.253	0.02	0	12	prdm13	125975125
12625	LOC125977012	0	84.4989502192588	0.225	0.014	0	13	LOC125977012	125977012
35714	LOC125993765	3.00220109941874E-59	84.4897666840477	0.121	0.049	8.83127475405016E-55	3	LOC125993765	125993765
22823	LOC125984022	1.40687979861722E-143	84.4099169025735	0.376	0.062	4.13847761561241E-139	23	col4a6	125984022
25560	LOC125985821	0	84.3811570177903	0.451	0.003	0	31	LOC125985821	125985821
8037	LOC125972848	0	84.3700746691697	0.463	0.003	0	31	guca1c	125972848
11830	LOC125976170	0	84.3093356849324	0.77	0.283	0	3	lavl4	125976170
33998	LOC125991917	3.54264226602664E-97	84.2446743473695	0.196	0.039	1.0421036489744E-92	14	ptprb	125991917
28861	LOC125988257	5.55365722193137E-14	84.1123131767395	0.482	0.274	1.63366380840333E-09	34	LOC125988257	125988257
19144	LOC125981301	0	83.8985304632469	0.841	0.487	0	8	sox11	125981301
32191	LOC125990569	1.18715815175711E-255	83.7637783885088	0.572	0.243	3.49214441920872E-251	8	ycn	125990569
4933	LOC125970299	9.27749031005247E-74	83.7497658029187	0.569	0.3	2.72906654960503E-69	14	LOC125970299	125970299
19006	LOC125981221	2.2942893377874E-186	83.6685481349186	0.389	0.084	6.74888151603542E-182	14	crip1	125981221
8032	LOC125972843	7.44386782289724E-35	83.5516724367214	0.373	0.193	2.18968815878345E-30	14	prcp	125972843
15913	LOC125979295	2.33606536282039E-28	83.4182973859564	0.195	0.11	6.87176987127247E-24	8	lhx5	125979295
17453	LOC125980150	1.55295060650745E-43	83.4170335864824	0.428	0.223	4.56815950410231E-39	14	nrarp	125980150
20999	LOC125982714	1.95597655086494E-64	83.3619302696973	0.818	0.762	5.75370062202429E-60	8	LOC125982714	125982714
33912	LOC125991769	1.16150679658076E-239	83.2180805493265	1	0.036	3.41668839282197E-235	37	LOC125991769	125991769
33022	LOC125991202	2.86060735100801E-221	83.2025034345983	0.486	0.072	8.41476258372518E-217	23	LOC125991202	125991202
19622	LOC125981836	4.15852369973132E-14	83.1699929935961	0.597	0.483	1.22327133151297E-09	23	prdx4	125981836
31790	LOC125990368	1.02322107412638E-12	83.0785418857188	0.263	0.1	3.00990711165016E-08	34	selenol	125990368
3644	LOC125969035	1.91384116594986E-234	83.0710145359038	0.146	0.006	5.6297551737581E-230	20	LOC125969035	125969035
19454	LOC125981732	1.46380744165661E-49	83.0128080146626	0.842	0.815	4.3059359703771E-45	8	h3f3c	125981732
23155	LOC125984218	8.61229502500574E-53	82.985948191297	0.104	0.024	2.53339270455569E-48	12	pvalb6	125984218
34233	LOC125992023	0	82.9659894500341	0.414	0.004	0	31	LOC125992023	125992023
35210	LOC125993118	3.27027406850952E-33	82.9155660605698	0.182	0.025	9.61983819992759E-29	34	tm4sf21b	125993118
33051	LOC125991225	8.36744375029244E-36	82.6902930069602	1	0.384	2.46136725358602E-31	37	LOC125991225	125991225
31929	LOC125990434	0	82.6417818980253	0.218	0.02	0	7	LOC125990434	125990434
33431	LOC125991503	6.56806722908381E-93	82.567048295166	0.646	0.494	1.93206265610729E-88	8	h3f3d	125991503
25929	LOC125986129	0	82.5523867233537	0.941	0.072	0	17	yom1b	125986129
14257	LOC125978140	8.11248897867428E-05	82.2638366973421	0.199	0.148	1	14	LOC125978140	125978140
34624	LOC125992228	4.8017152527502E-77	81.7328195893291	0.153	0.016	1.412472558749E-72	26	ccdc3	125992228
30664	LOC125989471	1.63588348542284E-37	81.681939626687	0.819	0.786	4.81211486071983E-33	8	nac	125989471
4100	LOC125969344	2.35958688489343E-105	81.6773144465335	0.114	0.008	6.94096078060252E-101	23	n	125969344
31982	LOC125990460	0	81.5828806763108	0.654	0.004	0	23	LOC125990460	125990460
5109	LOC125970408	0	81.4014398472679	0.566	0.015	0	31	LOC125970408	125970408
21972	LOC125983525	2.32725630881955E-247	81.3628206258766	0.175	0.035	6.8458571580236E-243	3	LOC125983525	125983525
4620	LOC125970090	0	81.2822127811946	0.652	0.043	0	18	no5	125970090
21035	LOC125982743	1.88244503383827E-30	81.0791811655272	0.257	0.071	5.53740031153864E-26	30	rad50	125982743
11538	LOC125975801	0	80.9359690545566	0.153	0.001	0	34	LOC125975801	125975801
16394	LOC125979562	2.74638077666271E-11	80.8227821670611	0.33	0.223	8.07875369263104E-07	14	LOC125979562	125979562
33180	LOC125991299	0	80.814841389449	0.68	0.011	0	31	LOC125991299	125991299
30338	LOC125989294	0	80.7441522847354	0.99	0.858	0	2	f1b2	125989294
5809	LOC125970862	0	80.5939562191073	0.418	0.044	0	14	cav1	125970862
13269	LOC125977434	2.58596508313431E-27	80.5358368487649	1	0.789	7.60687488854788E-23	37	ccng1	125977434
2628	LOC125968474	0	80.2709873981817	0.958	0.27	0	25	ttyh3b	125968474
12379	LOC125976844	1.57503338020842E-20	80.1129243616756	0.39	0.197	4.63311819122109E-16	26	ndrg3	125976844
23318	LOC125984496	1.18197210675991E-64	80.0592173736113	0.847	0.407	3.47688914924495E-60	33	glul	125984496
16443	LOC125979589	0	80.0528853811455	0.997	0.947	0	2	rpl28	125979589
13170	LOC125977378	2.07552311468886E-71	80.0266548690368	0.353	0.157	6.10535879416874E-67	12	slc12a5	125977378
28628	LOC125988084	0	80.002367285133	0.652	0.009	0	31	LOC125988084	125988084
16234	LOC125979477	2.65215152879221E-24	79.9986238188191	0.245	0.107	7.80156893709516E-20	20	scarb1	125979477
4109	LOC125969351	3.5062494954076E-113	79.7106186418668	0.415	0.208	1.0313983515691E-108	8	LOC125969351	125969351
29686	LOC125988865	0	79.7004333659694	0.496	0.005	0	31	guca1b	125988865
29089	LOC125988425	0	79.4605422831052	0.995	0.938	0	2	LOC125988425	125988425
26242	LOC125986313	2.91464740651281E-30	79.1525357702745	0.916	0.887	8.57372681099808E-26	8	LOC125986313	125986313
2829	LOC125968543	2.79409050957284E-73	79.1165048741093	0.205	0.051	8.21909664295948E-69	14	dusp5	125968543
10136	LOC125974942	2.66111952027422E-17	79.0501175670207	0.955	0.94	7.82794918083864E-13	8	rps4x	125974942
28426	LOC125987973	1.50624601410642E-59	78.9023100924704	0.601	0.234	4.43077327509545E-55	26	gr1	125987973
33866	LOC125991737	6.40965360405692E-287	78.8127191338685	0.83	0.183	1.88546370416938E-282	25	trn	125991737
9038	LOC125973878	5.75720206144369E-40	78.8053287694667	1	0.317	1.69353855839428E-35	37	LOC125973878	125973878
29583	LOC125988780	1.02655417013809E-20	78.6931747909163	0.153	0.026	3.01971174687822E-16	34	LOC125988780	125988780
8561	LOC125973470	0	78.6546178833542	0.542	0.055	0	13	itgbl1	125973470
16641	LOC125979734	3.38401559824904E-224	78.474377284982	0.485	0.142	9.95442028380938E-220	12	grin1	125979734
25746	LOC125985968	6.28060085317183E-216	78.4014478985642	0.195	0.044	1.84750154696903E-211	5	LOC125985968	125985968
17481	LOC125980182	1.77404762630717E-238	78.1757970912929	0.643	0.084	5.21853849754517E-234	31	pln	125980182
10872	LOC125975374	7.00361630851644E-104	78.1681139476582	0.801	0.644	2.0601837733132E-99	12	ctns	125975374
2373	LOC125967921	0	77.9984622793581	0.246	0.018	0	7	LOC125967921	125967921
1635	LOC125967367	7.21610451551258E-122	77.979204506809	0.837	0.306	2.12268930428318E-117	30	taldo1	125967367
33002	LOC125991191	2.18527263757159E-19	77.9754909704963	0.422	0.346	6.42819799068059E-15	8	tcf7l2	125991191
5741	LOC125970827	6.68410373555126E-150	77.9674132560477	0.139	0.003	1.96619595484976E-145	34	LOC125970827	125970827
20234	LOC125982257	5.18020340112302E-170	77.8809183872985	0.7	0.471	1.52380863247435E-165	8	LOC125982257	125982257
11042	LOC125975458	1.02856152201418E-07	77.8687939260937	0.65	0.533	0.00302561657315691	34	cbd7	125975458
20972	LOC125982701	0	77.7882358616769	0.732	0.066	0	13	wnt11	125982701
9739	LOC125974715	3.81170614524242E-63	77.7556577940499	0.434	0.195	1.12125147968451E-58	14	LOC125974715	125974715
8272	LOC125973267	0	77.7299274759287	0.779	0.029	0	15	col8a1	125973267
35815	LOC125993831	5.8267998657849E-05	77.4496176542107	0.146	0.084	1	26	cldn5	125993831
29271	LOC125988538	0.00330149916751416	77.2163761992899	0.269	0.233	1	14	LOC125988538	125988538
5054	LOC125970386	0	77.1949451692896	0.322	0.001	0	30	LOC125970386	125970386
6470	LOC125971349	0	76.9909329800599	0.97	0.033	0	27	LOC125971349	125971349
10015	LOC125974872	0	76.9122096762958	0.975	0.114	0	2	tmem38	125974872
32925	LOC125991159	0	76.648018513747	0.478	0.104	0	8	ki67	125991159
13599	LOC125977631	0	76.5973567568215	0.824	0.026	0	31	LOC125977631	125977631
6497	LOC125971592	1.31170423375343E-33	76.5258954465788	1	0.433	3.8585091740091E-29	37	LOC125971592	125971592
18642	LOC125981000	0	76.4858703296738	0.336	0.007	0	34	zr	125981000
3177	LOC125968728	2.84930271307827E-164	76.4832147015824	0.812	0.654	8.38150886079105E-160	8	LOC125968728	125968728
12607	LOC125976993	4.83886643942537E-124	76.4789693653898	0.72	0.55	1.42340095182137E-119	8	nucks1	125976993
6359	LOC125971271	3.24204232239196E-10	76.3362597896615	0.222	0.167	9.5367916955482E-06	8	LOC125971271	125971271
25143	LOC125985522	0	76.3242708762766	0.561	0.016	0	31	LOC125985522	125985522
5834	LOC125970878	2.74015989254466E-167	76.2280497341082	0.842	0.222	8.06045433990937E-163	28	LOC125970878	125970878
23905	LOC125984837	1.12488436174579E-05	76.2230425418257	0.137	0.091	0.330895983851142	14	LOC125984837	125984837
36366	LOC125994177	5.84836622625982E-15	75.8927804354684	0.893	0.871	1.72035540911659E-10	8	rpl6	125994177
26146	LOC125986253	7.49693395394679E-125	75.8618573330935	0.101	0.022	2.20529809189299E-120	3	palmdb	125986253
33932	LOC125991782	0	75.8060303301666	0.409	0.007	0	34	LOC125991782	125991782
30129	LOC125989170	1.95341770239431E-246	75.7019614752934	0.664	0.088	5.7461735133631E-242	31	pacsin1	125989170
496	LOC125966688	0	75.6428260168616	0.697	0.026	0	31	sv2b	125966688
34180	LOC125991994	0	75.6205557368357	0.73	0.081	0	23	LOC125991994	125991994
11493	LOC125975759	0	75.5177326986796	0.137	0.002	0	17	sbk3	125975759
17461	LOC125980155	7.23422831007805E-30	75.4742001385987	1	0.582	2.12802059969256E-25	37	LOC125980155	125980155
5530	LOC125970724	0	75.220360235045	0.632	0.024	0	20	LOC125970724	125970724
13890	LOC125977787	0	75.1044196072356	0.997	0.963	0	2	rps10	125977787
3881	LOC125969195	0	75.0577921104377	0.414	0.004	0	31	slc24a2	125969195
11565	LOC125975812	6.28812502010751E-102	74.9348038701906	0.748	0.633	1.84971485591483E-97	8	rbm8	125975812
4528	LOC125969745	1.9464558095073E-32	74.9137674431071	1	0.467	5.72569440924667E-28	37	ndufb5	125969745
35165	LOC125992734	3.78566920070498E-07	74.893817948869	0.199	0.137	0.0111359245207938	14	tnfsf10l	125992734
13392	LOC125977503	4.945307682223E-44	74.7857175929455	0.468	0.252	1.45471170780272E-39	14	LOC125977503	125977503
30171	LOC125989195	1.79764432235351E-206	74.7599785799952	0.951	0.649	5.28795053863508E-202	13	ssr4	125989195
36270	LOC125994110	6.87653450381722E-60	74.6805397048268	0.131	0.008	2.02280138964287E-55	34	LOC125994110	125994110
7191	LOC125972234	0	74.6289210334978	0.273	0.004	0	20	tyr	125972234
33124	LOC125991266	2.26223237745316E-126	74.495960511859	0.27	0.015	6.65458276151621E-122	34	uc13b	125991266
27533	LOC125987282	6.10655504032679E-127	74.3875088591249	0.875	0.301	1.79630423066253E-122	29	s100u	125987282
36173	LOC125994053	6.51471803942234E-210	74.3037631131723	0.597	0.096	1.91636945847648E-205	26	p11	125994053
8981	LOC125973837	4.00238133098772E-103	74.2763642894876	0.139	0.319	1.17734049232335E-98	2	tpm4	125973837
11375	LOC125975693	0	74.2673317590137	0.705	0.006	0	31	reep6	125975693
8690	LOC125973562	3.58828735835628E-169	74.146265056441	1	0.054	1.05553060933408E-164	37	LOC125973562	125973562
1820	LOC125967490	0	74.1245782730439	1	0.809	0	1	fth1	125967490
24727	LOC125985325	0	74.0716434446819	0.593	0.057	0	9	spon2b	125985325
20112	LOC125982195	9.29606660754166E-136	73.9856332850044	0.848	0.272	2.73453095327446E-131	31	vamp2	125982195
21886	LOC125983478	0	73.9445547590304	0.998	0.13	0	17	srl	125983478
22762	LOC125983982	9.38503911324627E-232	73.8897393255913	0.75	0.49	2.76070310555252E-227	8	LOC125983982	125983982
11539	LOC125975802	2.95816089539948E-26	73.8316731806224	0.416	0.142	8.7017260899071E-22	34	isoc2	125975802
18892	LOC125981155	0	73.6335456132853	0.146	0.001	0	34	LOC125981155	125981155
6028	LOC125971079	1.17925030652616E-110	73.6282615969663	0.153	0.005	3.46888270167734E-106	34	LOC125971079	125971079
3967	LOC125969250	8.0206641682005E-190	73.5634513594442	0.146	0.003	2.35935857171786E-185	34	LOC125969250	125969250
21283	LOC125983085	0	73.5221838296629	0.489	0.077	0	7	LOC125983085	125983085
8044	LOC125972854	3.62044180123499E-231	73.4800661953914	0.359	0.059	1.06498916025129E-226	14	hd2b	125972854
16225	LOC125979468	0	73.4656816384881	0.188	0.004	0	20	LOC125979468	125979468
20925	LOC125982672	3.90954655376738E-24	73.3647335332925	0.212	0.099	1.15003221425621E-19	14	tpt	125982672
29869	LOC125988965	0	73.2560468961327	0.343	0.027	0	8	her12	125988965
16148	LOC125979414	2.03216925522983E-72	72.8604113796952	0.695	0.362	5.97782908118408E-68	23	tmed2	125979414
8252	LOC125973254	0	72.8333572205979	0.282	0.007	0	20	hsd3b1	125973254
1155	LOC125967081	0	72.4332848061016	0.182	0.007	0	14	kdr	125967081
20562	LOC125982422	5.70469063677767E-13	72.4151669820877	0.95	0.938	1.67809179771452E-08	8	rpl23	125982422
19117	LOC125981275	0	72.1932638104704	0.275	0.005	0	20	kap12	125981275
16383	LOC125979557	1.50438981362302E-29	71.9842161424437	1	0.601	4.42531307575348E-25	37	LOC125979557	125979557
22648	LOC125983908	0	71.9155643024277	0.854	0.045	0	21	LOC125983908	125983908
9221	LOC125974019	0	71.8098947809288	0.919	0.141	0	29	col4a2	125974019
18934	LOC125981187	3.3316076093457E-183	71.7617828824976	0.269	0.018	9.80025694365133E-179	28	osr1	125981187
23957	LOC125984883	0	71.7582009288046	0.994	0.939	0	2	rps15	125984883
22853	LOC125984042	0	71.6996645485155	0.927	0.016	0	30	coro1	125984042
1232	LOC125967130	0	71.4657066529299	0.966	0.08	0	2	gat	125967130
27083	LOC125986972	0	71.4288802880139	0.363	0.053	0	12	tfap2	125986972
8155	LOC125972928	0	71.3726161512023	0.471	0.023	0	31	gpr184	125972928
14725	LOC125978442	7.45201493897358E-12	71.3462056597114	0.216	0.165	2.19208471444847E-07	5	six2	125978442
31760	LOC125990353	0	71.3115542751986	0.977	0.076	0	2	hsp90aa1	125990353
31989	LOC125990463	0	70.875616912168	0.689	0.183	0	12	ppp1r14c	125990463
18947	LOC125981193	8.11384254181874E-124	70.7136060787177	0.153	0.005	2.3867679221014E-119	34	npep	125981193
13702	LOC125977682	1.14595307751605E-121	70.6844486659101	0.988	0.487	3.37093557282122E-117	29	LOC125977682	125977682
33462	LOC125991523	0	70.6452308541731	0.928	0.362	0	13	LOC125991523	125991523
2996	LOC125968619	0.00452125987283355	70.5639387379759	0.327	0.275	1	23	pycr1b	125968619
9897	LOC125974809	1.71274471710565E-263	70.4189319482632	0.699	0.217	5.03820985983799E-259	13	gpx7	125974809
23935	LOC125984854	0	70.4016109366749	0.994	0.397	0	13	LOC125984854	125984854
9222	LOC125974020	1.39528039207162E-274	70.3908926711066	0.944	0.178	4.10435680131789E-270	29	col4a1	125974020
4733	LOC125970150	0	70.193645398463	0.44	0.034	0	22	LOC125970150	125970150
20226	LOC125982250	4.78174120324873E-70	70.1472003338514	0.692	0.132	1.40659699234765E-65	35	cadm1	125982250
2843	LOC125968547	0.00905279509104841	70.0535040099799	0.192	0.15	1	25	slit2	125968547
13164	LOC125977370	2.70368993016027E-72	69.9863063156008	0.507	0.337	7.95317429855945E-68	8	LOC125977370	125977370
3504	LOC125968961	0	69.9434916828343	0.886	0.005	0	21	LOC125968961	125968961
4108	LOC125969350	0	69.6873575463616	0.89	0.074	0	17	obscn	125969350
26360	LOC125986532	0	69.5997129197011	0.998	0.104	0	17	klhl43	125986532
13301	LOC125977449	2.37589470513582E-175	69.5473483327306	0.681	0.404	6.98893186462752E-171	8	id1	125977449
12468	LOC125976900	2.51057908576012E-277	69.5115255945151	0.444	0.055	7.38511943867197E-273	17	LOC125976900	125976900
14374	LOC125978215	0	69.508781604787	0.997	0.952	0	2	rpl34	125978215
23465	LOC125984579	0	69.407073386507	0.52	0.002	0	31	clul1	125984579
35557	LOC125993670	0	69.4011729417647	0.73	0.303	0	7	LOC125993670	125993670
2939	LOC125968593	0	69.3758113305766	0.348	0.066	0	8	plk1	125968593
8658	LOC125973528	0	69.3561306189609	0.883	0.292	0	13	fkbp7	125973528
5718	LOC125970808	2.33154631913464E-33	69.3219663249174	1	0.439	6.85847665236646E-29	37	LOC125970808	125970808
20076	LOC125982166	0	69.321088562015	0.945	0.05	0	17	hspb9l	125982166
35209	LOC125993092	1.72306002608119E-233	69.3069447053885	0.809	0.594	5.06855337272043E-229	8	hmgb2b	125993092
19862	LOC125981997	0	69.1676378614214	0.664	0.181	0	7	nsg2	125981997
10788	LOC125975336	2.91844132106228E-291	69.1246920729273	0.805	0.129	8.58488699003682E-292	27	cthrc1b	125975336
4732	LOC125970149	0	69.117556461556	0.451	0.011	0	13	LOC125970149	125970149
29538	LOC125988743	0	69.0627287334393	0.432	0.03	0	26	ndufa4l2	125988743
16178	LOC125979436	0	69.0457529968939	0.259	0.008	0	23	LOC125979436	125979436
27175	LOC125987021	1.5418806049677E-18	69.0321060614881	0.159	0.072	4.53559598757299E-14	14	LOC125987021	125987021
27549	LOC125987289	0	68.9597797375814	0.828	0.072	0	31	laptm4b	125987289
30291	LOC125989256	4.12569540500498E-12	68.9574622859838	0.104	0.048	1.21361456033626E-07	14	nkain4	125989256
8555	LOC125973466	2.57445607066625E-09	68.9522137684868	0.156	0.071	7.57301997747185E-05	26	slc39a10	125973466
34838	LOC125992360	9.18085442843113E-82	68.7992759438518	0.604	0.321	2.7006401386673E-77	14	b2	125992360
4550	LOC125969986	0	68.6254999559517	0.478	0.006	0	23	LOC125969986	125969986
27601	LOC125987345	1.49037272584392E-286	68.5797841533837	0.162	0.026	4.38408041034248E-282	3	LOC125987345	125987345
28048	LOC125987764	3.72887800723019E-09	68.5533828192695	0.175	0.092	0.000109688675460683	25	ptgfrnb	125987764
28218	LOC125987846	1.24339558555223E-07	68.498755483378	0.825	0.727	0.00365757245446043	34	LOC125987846	125987846
8971	LOC125973830	1.10939692690639E-06	68.359285324577	0.03	0.109	0.0326340200018783	23	frzb	125973830
16129	LOC125979402	4.4376961441452E-72	68.2242975495909	0.574	0.198	1.30539269776175E-67	31	pitpnb	125979402
24101	LOC125984976	0	68.1381327053119	0.529	0.088	0	8	LOC125984976	125984976
16345	LOC125979542	0	67.9837425561056	0.597	0.07	0	8	notch1	125979542
32991	LOC125991185	4.08171579516478E-158	67.8679212313857	0.181	0.041	1.20067751830567E-153	7	six3b	125991185
30337	LOC125989293	1.40790568308011E-92	67.8349973244692	0.657	0.332	4.14149535734846E-88	14	LOC125989293	125989293
22130	LOC125983625	0	67.8210026408181	0.385	0.003	0	31	rcvrn	125983625
26554	LOC125986664	1.26875949800222E-174	67.7111022997068	0.608	0.356	3.73218293932334E-170	8	rpa3	125986664
15862	LOC125979272	5.48983321494699E-22	67.6023631960484	0.292	0.075	1.61488933850881E-17	34	dmgdh	125979272
29280	LOC125988552	1.68288214089775E-37	67.5962154130471	0.222	0.086	4.95036610566481E-33	14	fbln2	125988552
9685	LOC125974683	9.66378839639229E-160	67.5034433639804	0.605	0.216	2.84269999468276E-155	13	LOC125974683	125974683
6360	LOC125971273	0	67.4318347651577	0.771	0.138	0	13	spon1b	125971273
26772	LOC125986769	2.5410700578104E-28	67.303917266899	0.433	0.306	7.47481168205507E-24	12	sox4	125986769
19612	LOC125981826	2.89168934529446E-40	67.2905961328212	1	0.311	8.50619337811819E-36	37	pdha1	125981826
5052	LOC125970384	5.92158178999239E-05	67.283831816487	0.43	0.258	1	35	cdkn1cb	125970384
29779	LOC125988917	0	67.1727919990171	0.331	0.005	0	20	LOC125988917	125988917
16212	LOC125979459	0	67.1480004006488	0.343	0.006	0	34	gxt2	125979459
14912	LOC125978558	0	67.0294465563841	0.475	0.003	0	31	cdhr1	125978558
21318	LOC125983108	0	67.0131701122006	0.975	0.01	0	37	LOC125983108	125983108
11697	LOC125976089	2.06709738083582E-227	66.7635058492568	0.113	0.003	6.08057365546664E-223	27	loxl5	125976089
34792	LOC125992330	0	66.6929764082507	0.956	0.032	0	17	lmod2b	125992330
1339	LOC125967196	0	66.5349995010421	0.531	0.068	0	17	LOC125967196	125967196
26497	LOC125986638	0	66.404373120899	0.903	0.1	0	17	rpp21	125986638
16548	LOC125979693	1.3009065428918E-43	66.396254349083	0.153	0.014	3.82674668657051E-39	34	slc26a1	125979693
16530	LOC125979664	2.07708951919739E-94	66.3879956214653	0.144	0.023	6.10996652967103E-90	14	kdrl	125979664
29881	LOC125988990	8.01869574324015E-44	66.2758618966895	0.298	0.145	2.35877953983152E-39	12	bsn	125988990
2115	LOC125967679	4.41241626223147E-100	66.250644819127	0.33	0.096	1.29795636769801E-95	14	ldh1a2	125967679
21123	LOC125982908	1.89091318866932E-127	66.1433714644036	0.263	0.014	5.56231023578966E-123	34	LOC125982908	125982908
37013	LOC125994747	0	66.0119581685292	0.631	0.032	0	31	stxbp1b	125994747
26208	LOC125986297	2.90810633234865E-97	65.8740069600912	0.992	0.558	8.5544855872368E-93	29	zfhx4	125986297
12705	LOC125977065	0	65.868429494054	0.969	0.202	0	2	pdlim7	125977065
27963	LOC125987708	9.42019882040356E-137	65.8506671685419	0.376	0.062	2.77104568500991E-132	25	scube3	125987708
30865	LOC125989779	0	65.7775969957996	0.393	0.006	0	31	rp1l1b	125989779
738	LOC125966830	0	65.6605865928622	0.348	0.001	0	31	LOC125966830	125966830
30041	LOC125989104	0	65.615505228332	0.582	0.005	0	31	LOC125989104	125989104
2530	LOC125968411	1.91153036506192E-98	65.4583215615795	0.155	0.017	5.62295772186615E-94	20	cp5	125968411
14153	LOC125978076	2.17642282363625E-127	65.0612353834179	0.75	0.224	6.40216537800839E-123	31	ppa1b	125978076
8096	LOC125972890	2.45753004618479E-211	64.886707842865	0.121	0.004	7.22907038385717E-207	21	LOC125972890	125972890
19445	LOC125981723	0	64.8693449577283	0.478	0.099	0	8	LOC125981723	125981723
3987	LOC125969257	8.39449580439666E-11	64.7727415805524	0.156	0.087	2.46932488582132E-06	14	cxcl12b	125969257
7434	LOC125972431	3.2734403894498E-114	64.4803950341394	0.7	0.544	9.62915224960553E-110	8	snrpd2	125972431
10	LOC125965705	2.2570936409334E-147	64.4559010413998	0.754	0.194	6.63946665416969E-143	31	ppp3cc	125965705
17720	LOC125980463	3.43475877603513E-143	64.3770563191162	0.668	0.156	1.01036864155849E-138	31	soul3	125980463
30766	LOC125989731	5.92977811921963E-09	64.2682568949156	0.961	0.95	0.000174430353154965	8	rpl36	125989731
35556	LOC125993669	0	64.16859029734	0.57	0.04	0	27	LOC125993669	125993669
651	LOC125966767	1.67754324055786E-12	64.0243617778442	0.976	0.969	4.93466119642499E-08	8	rpl12	125966767
8181	LOC125973176	0	63.819586569092	0.562	0.06	0	2	rgcc	125973176
5176	LOC125970457	0	63.7436858301449	0.76	0.146	0	13	wfdc1	125970457
19215	LOC125981372	2.2887105885998E-187	63.6579708293888	0.116	0.014	6.73247106742517E-183	8	neurog1	125981372
36137	LOC125994021	0	63.6213272500631	0.251	0.003	0	23	LOC125994021	125994021
29617	LOC125988810	8.84045371516056E-37	63.6112901391076	1	0.366	2.60050786485163E-32	37	cs	125988810
34199	LOC125992002	8.15101838636625E-31	63.6081525929209	1	0.53	2.3977035685335E-26	37	ndufa12	125992002
36524	LOC125994336	0	63.5828695736999	0.151	0.001	0	23	ccl27	125994336
12414	LOC125976870	5.12013662789699E-129	63.4883840029084	0.251	0.08	1.50613939046218E-124	8	LOC125976870	125976870
17808	LOC125980499	0	63.4738207964839	0.241	0.004	0	34	serpina10b	125980499
33638	LOC125991607	0	63.4713918724808	0.717	0.024	0	31	hs3st3l	125991607
2763	LOC125968510	6.09780027363477E-126	63.4542225445808	0.146	0.004	1.7937289284924E-121	34	cp	125968510
11494	LOC125975764	4.96585287796912E-29	63.443070529877	1	0.63	1.4607552825834E-24	37	ndufa11	125975764
14164	LOC125978080	3.1552812503139E-97	63.4151773916502	0.767	0.241	9.28157532592338E-93	28	nid1	125978080
3893	LOC125969202	1.0227381486756E-18	63.3644669466049	0.644	0.513	3.00848653814414E-14	14	clt	125969202
23857	LOC125984818	1.52875472527922E-82	63.3633844871995	0.435	0.264	4.49698489988137E-78	8	cm6	125984818
21890	LOC125983481	7.26124752044256E-31	63.2801121746543	0.1	0.018	2.13596857061338E-26	23	LOC125983481	125983481
18102	LOC125980639	0	63.2033321716516	0.884	0.14	0	27	fgfr3	125980639
1523	LOC125967319	3.23397488780043E-292	63.1356591401907	0.265	0.015	9.51306052995376E-291	25	gpc5	125967319
11205	LOC125975586	0	63.1252027569239	0.577	0.162	0	8	stmn1b	125975586
2538	LOC125968418	0	62.8987332138221	0.332	0.075	0	3	uchl1	125968418
15657	LOC125979038	2.83528124227175E-34	62.8794212348701	0.321	0.069	8.34026330226657E-30	34	t1	125979038
10755	LOC125975321	5.67087079968276E-242	62.8152241734188	0.299	0.009	1.66814335443468E-237	34	LOC125975321	125975321
24428	LOC125985169	5.49941843697242E-18	62.7472377957439	0.19	0.044	1.61770892741981E-13	34	cables1	125985169
20636	LOC125982484	0	62.7068218352131	0.926	0.456	0	3	ywhag1	125982484
11934	LOC125976237	0	62.680458924569	0.986	0.704	0	2	serbp1	125976237
20870	LOC125982630	7.7871194618232E-35	62.5510668739545	0.401	0.225	2.29065906088991E-30	14	cltc	125982630
27694	LOC125987398	3.08751670604123E-84	62.3827377157644	0.432	0.127	9.08223914249089E-80	23	LOC125987398	125987398
26280	LOC125986340	0	62.3757902964349	0.996	0.12	0	17	cavin4b	125986340
11184	LOC125975567	0	62.1528263382856	0.757	0.184	0	13	tent5b	125975567
29940	LOC125989031	0	62.1289816618571	0.445	0.042	0	22	bcas1	125989031
11848	LOC125976179	0	62.0796083700598	0.281	0.004	0	23	LOC125976179	125976179
7972	LOC125972817	0	62.0096652714741	0.537	0.004	0	31	ipl1	125972817
3955	LOC125969244	2.41795214171258E-150	62.0032271257684	0.582	0.106	7.11264802006173E-146	31	pde6d	125969244
5992	LOC125971021	1.06914615652311E-33	61.944312024556	0.192	0.051	3.14500033402837E-29	25	shank3	125971021
4098	LOC125969339	0	61.7940626645357	0.391	0.01	0	17	notum2	125969339
19998	LOC125982124	0	61.7550838859686	0.637	0.205	0	6	pcolc	125982124
11723	LOC125976110	1.00644723850216E-145	61.7003238427466	0.176	0.023	2.96056519677794E-141	14	LOC125976110	125976110
33037	LOC125991218	0	61.6100626869389	0.822	0.077	0	25	ttyh2	125991218
14720	LOC125978439	0	61.5109076631343	0.854	0.014	0	23	pc	125978439
22344	LOC125983750	7.44472223517774E-30	61.4771906337401	0.656	0.434	2.18993949269988E-25	31	LOC125983750	125983750
20535	LOC125982398	4.26666915195245E-193	61.4725585733702	0.594	0.323	1.25508339773833E-188	8	LOC125982398	125982398
22789	LOC125984001	6.02243552111335E-10	61.4606524586966	0.947	0.929	1.7715596328907E-05	8	rpl23	125984001
27510	LOC125987265	0	61.4003345858448	0.244	0.036	0	3	rims3	125987265
27577	LOC125987307	2.85821822252752E-131	61.2238870408051	0.984	0.474	8.40773472338696E-127	29	s100v2	125987307
24488	LOC125985189	0	61.1929637121784	0.689	0.01	0	31	LOC125985189	125985189
23466	LOC125984581	1.00237944162071E-39	61.183449092005	0.884	0.853	2.94859936547148E-35	8	LOC125984581	125984581
19467	LOC125981745	6.41194410133801E-266	61.1722813539315	0.97	0.42	1.88613747684959E-261	17	capns1	125981745
35628	LOC125993722	1.99766955188831E-55	61.056639761221	1	0.198	5.87634475383464E-51	37	ogdh	125993722
31547	LOC125990247	0	60.8696125191445	0.643	0.012	0	31	six7	125990247
21744	LOC125983340	6.85207209061722E-15	60.7117859653438	0.938	0.925	2.01560552617596E-10	8	rack1	125983340
4122	LOC125969357	0	60.6096601449448	0.997	0.949	0	2	rps15	125969357
11888	LOC125976200	4.08975377934416E-36	60.5769780197801	1	0.378	1.20304197173188E-31	37	ndufs7	125976200
9946	LOC125974839	0	60.5300932616436	0.927	0.203	0	9	seraf	125974839
8511	LOC125973418	8.2108600000807E-07	60.5108801245414	0.101	0.147	0.0241530657762374	8	hoxd4	125973418
12253	LOC125976786	8.2871130890803E-37	60.5067331816911	1	0.365	2.43773718628386E-32	37	LOC125976786	125976786
25223	LOC125985635	5.00287604514389E-22	60.4874350533686	0.344	0.208	1.47164601743953E-17	14	nrp1	125985635
1932	LOC125967576	0	60.4797289255523	0.619	0.238	0	8	dut	125967576
32917	LOC125991146	7.75363116666511E-113	60.4705598851479	0.19	0.008	2.28080814398621E-108	34	rg1	125991146
24304	LOC125985113	7.46618132853586E-43	60.4352729617494	0.239	0.128	2.19625189960211E-38	8	LOC125985113	125985113
8039	LOC125972852	0	60.3355442998091	0.915	0.037	0	2	ryr1b	125972852
19848	LOC125981986	0	60.2443252968785	0.828	0.265	0	13	LOC125981986	125981986
26221	LOC125986308	1.55214194343263E-225	60.213155740627	0.734	0.111	4.56578074080143E-221	29	LOC125986308	125986308
15018	LOC125978634	0	60.060373537167	0.56	0.015	0	27	loxl4	125978634
23110	LOC125984191	2.52244124821503E-38	59.9255242237765	1	0.34	7.42001317574933E-34	37	ndufa6	125984191
3279	LOC125968805	1.3103861527348E-62	59.9167013357564	0.54	0.232	3.85463190688469E-58	25	fbxw7	125968805
20822	LOC125982579	7.50762899690488E-183	59.8718350224121	0.635	0.373	2.20844414572954E-178	8	banf1	125982579
8788	LOC125973669	3.61058774716669E-30	59.8481855136449	0.026	0.12	1.06209049170655E-25	8	LOC125973669	125973669
31423	LOC125990178	0	59.7625260375278	0.433	0.11	0	8	lbr	125990178
11757	LOC125976129	0	59.7267127742957	0.657	0.029	0	25	LOC125976129	125976129
12065	LOC125976680	0	59.7033871949265	0.386	0.012	0	26	pof	125976680
670	LOC125966786	0	59.4620373490509	0.989	0.131	0	17	LOC125966786	125966786
34304	LOC125992064	2.08216473837955E-28	59.418417375794	0.779	0.732	6.12489579441727E-24	7	btg1	125992064
6043	LOC125971093	1.64570950332017E-20	59.3795786892538	0.57	0.356	4.84101907496662E-16	31	dnaja2b	125971093
20932	LOC125982676	6.14777583634469E-101	59.2970982930343	0.153	0.006	1.80842974001915E-96	34	vtnb	125982676
26416	LOC125986580	0	59.174293799391	0.997	0.958	0	2	rpl11	125986580
7385	LOC125972384	5.8207487128557E-19	59.1090703679916	0.953	0.95	1.71223144137363E-14	8	rps3	125972384
18180	LOC125980695	0	59.0973448643185	0.588	0.112	0	13	gstz1	125980695
160	LOC125965819	5.25059741139787E-37	59.0944987168416	1	0.358	1.5445157345368E-32	37	icos13	125965819
24924	LOC125985426	2.11201656852132E-63	59.0566361483415	0.403	0.173	6.2127079379623E-59	14	LOC125985426	125985426
34759	LOC125992310	2.72635517876286E-183	59.0073963351472	0.79	0.591	8.01984639384882E-179	8	snrpf	125992310
1697	LOC125967403	4.46480758256346E-18	58.9570587536719	0.859	0.832	1.31336779848687E-13	12	cfl1	125967403
12545	LOC125976948	0	58.9404364028732	0.793	0.059	0	17	br	125976948
4099	LOC125969343	0	58.9319167625737	0.925	0.011	0	37	lbx1b	125969343
14550	LOC125978332	0	58.9046065204968	0.503	0.046	0	27	gdf10	125978332
4151	LOC125969373	6.16980727802085E-30	58.9032713817351	1	0.578	1.81491050890261E-25	37	LOC125969373	125969373
28641	LOC125988095	0	58.8983947907595	0.864	0.035	0	27	p3b	125988095
33908	LOC125991763	0	58.8690970591321	0.911	0.143	0	25	qki2	125991763
20846	LOC125982605	2.30832420624813E-259	58.8646486858074	0.82	0.322	6.7901664850995E-255	14	LOC125982605	125982605
28801	LOC125988195	5.39774992751254E-19	58.802612449073	0.177	0.085	1.58780211867709E-14	14	clic2	125988195
14705	LOC125978426	0	58.7887128058886	0.816	0.197	0	13	pcbd1	125978426
33931	LOC125991781	4.8519216682858E-221	58.687286495147	0.707	0.442	1.42724127794295E-216	8	cbx1b	125991781
1521	LOC125967315	1.71887752023487E-39	58.6593416082333	1	0.324	5.05625011352289E-35	37	LOC125967315	125967315
2435	LOC125968356	5.3396299574648E-35	58.6113458449176	1	0.399	1.57070554828785E-30	37	ndufb7	125968356
21911	LOC125983491	1.2621170253887E-53	58.6081541998673	1	0.208	3.71264344188339E-49	37	LOC125983491	125983491
24250	LOC125985070	0	58.5505662134152	0.267	0.012	0	18	LOC125985070	125985070
27887	LOC125987537	0	58.5222107059842	0.465	0.011	0	23	spaca4l	125987537
10590	LOC125975242	0	58.5214200536926	0.229	0.048	0	3	gabbr1	125975242
36743	LOC125994527	0	58.4004045202137	0.544	0.023	0	20	slc2a11b	125994527
12113	LOC125976707	0	58.3549912611509	0.899	0.103	0	9	spn	125976707
16444	LOC125979590	1.48718391782603E-188	58.2981274916268	0.686	0.435	4.37470021267704E-184	8	snrpd3l	125979590
27618	LOC125987354	5.06359440638883E-157	58.1885065181277	0.716	0.512	1.48950693058334E-152	8	srsf4	125987354
20400	LOC125982336	3.13841728147324E-291	58.1067369018159	0.588	0.092	9.23196827518168E-292	18	tcf7	125982336
24009	LOC125984923	0	58.0259136564749	0.983	0.182	0	17	LOC125984923	125984923
8825	LOC125973693	0	57.9397998341449	0.656	0.004	0	31	LOC125973693	125973693
22494	LOC125983823	1.70960561963638E-66	57.7792847099202	0.497	0.353	5.02897589072238E-62	8	LOC125983823	125983823
20563	LOC125982423	4.25673004799697E-17	57.6797233973946	0.68	0.497	1.25215971091879E-12	31	sod1	125982423
23822	LOC125984790	9.61991018128204E-201	57.5451683167115	0.215	0.025	2.82979277892592E-196	14	foxf2	125984790
7432	LOC125972428	8.17965718387064E-54	57.5407397369521	0.758	0.448	2.40612795720739E-49	31	calm3	125972428
34793	LOC125992331	2.65760255144153E-291	57.4001353368724	0.305	0.021	7.81760366532041E-287	23	irak3	125992331
2683	LOC125968492	4.25734294929484E-40	57.3545982010704	0.424	0.222	1.25234000196457E-35	13	LOC125968492	125968492
16478	LOC125979615	0	57.2781317089002	0.981	0.161	0	2	k1	125979615
17865	LOC125980538	4.01093136688851E-67	57.274378529042	0.169	0.039	1.17985557088392E-62	14	klhl4	125980538
34805	LOC125992337	3.64295740743873E-05	57.1939870828105	0.27	0.192	1	23	nampt1	125992337
15469	LOC125978948	2.51483425762077E-271	57.124077383285	0.256	0.066	7.39763645221727E-267	2	cog2	125978948
36619	LOC125994412	0	57.0903829126282	0.41	0.082	0	3	LOC125994412	125994412
27825	LOC125987474	1.02297170772622E-22	56.8924703109004	0.668	0.598	3.00917357544746E-18	8	rps18	125987474
11974	LOC125976266	4.18781372015439E-36	56.8903923285728	0.86	0.65	1.23188728392062E-31	26	bsg	125976266
13617	LOC125977641	4.33743945861031E-27	56.8259150122442	0.997	0.976	1.27590119114481E-22	23	rplp2	125977641
17484	LOC125980184	6.17215084652976E-106	56.6985659592923	0.228	0.048	1.81559989301519E-101	14	pcdh12	125980184
20572	LOC125982427	0	56.5393382110029	0.975	0.046	0	17	p3k7cl	125982427
7853	LOC125972735	0	56.5240471950012	0.48	0.015	0	31	samb	125972735
27840	LOC125987484	0	56.4968738598217	0.689	0.009	0	31	LOC125987484	125987484
26816	LOC125986805	5.23553758105145E-285	56.4722718046845	0.444	0.167	1.54008573484209E-280	5	trps1	125986805
30096	LOC125989143	0	56.4500244741082	0.97	0.091	0	17	pobec2b	125989143
4131	LOC125969365	0	56.4004042191025	0.944	0.041	0	27	col9a1	125969365
24381	LOC125985143	0	56.3823215474778	0.292	0.002	0	23	LOC125985143	125985143
6166	LOC125971180	9.89362628783109E-36	56.3247373229693	1	0.384	2.91030910882839E-31	37	LOC125971180	125971180
24127	LOC125984991	0	56.3216846746213	0.333	0.046	0	8	LOC125984991	125984991
33703	LOC125991648	0	56.2712293453256	0.262	0.011	0	23	LOC125991648	125991648
1819	LOC125967489	6.90989636144435E-119	56.2320849602395	0.693	0.198	2.03261511368247E-114	31	lin7c	125967489
35979	LOC125993918	1.15147925144665E-206	56.2120055951248	0.646	0.363	3.38719136605546E-202	8	ranbp1	125993918
25652	LOC125985887	2.39282733029281E-65	56.2119677453238	0.248	0.121	7.03874087478934E-61	7	LOC125985887	125985887
7400	LOC125972397	0	56.1644230665004	0.994	0.909	0	2	rpl35	125972397
33724	LOC125991657	1.51506389076176E-45	56.1478512166559	0.111	0.012	4.45671194106481E-41	31	btbd17	125991657
22866	LOC125984051	1.0031462052239E-106	56.0520022347229	0.81	0.694	2.95085487728663E-102	8	LOC125984051	125984051
36753	LOC125994551	3.37821682857191E-288	56.0118336683794	0.894	0.191	9.93736262292713E-284	27	gfpt1	125994551
27136	LOC125986995	0	56.0045313085819	0.167	0.004	0	20	gpnmb	125986995
18149	LOC125980679	3.98399484279615E-96	55.9618277858994	0.506	0.109	1.17193192295691E-91	28	kif26ab	125980679
11468	LOC125975745	0	55.9573827962658	0.464	0.034	0	26	ntd5	125975745
9919	LOC125974821	0	55.9202401109077	0.336	0.008	0	20	gmo	125974821
4918	LOC125970287	2.99819873366848E-37	55.8465649923915	1	0.358	8.8195013949592E-33	37	dldh	125970287
26417	LOC125986581	2.18635592097806E-30	55.8120663867963	1	0.55	6.43138457714906E-26	37	ndufs5	125986581
32391	LOC125990802	0	55.7983347870532	0.141	0.005	0	13	fgl1	125990802
15699	LOC125979187	8.98991966871614E-09	55.7979746464244	0.105	0.053	0.000264447476974954	16	shroom3	125979187
36220	LOC125994082	2.1210193492769E-93	55.6452018589366	0.395	0.1	6.23919051783292E-89	23	cds1	125994082
6699	LOC125971900	3.62827586289907E-251	55.6410914450284	0.981	0.486	1.06729362783039E-246	17	yo18ab	125971900
33316	LOC125991429	7.88297230649339E-82	55.6283911510721	0.557	0.163	2.3188551336781E-77	31	ctbp2l	125991429
31022	LOC125989872	0	55.5447884195218	0.533	0.014	0	31	tmem244	125989872
25115	LOC125985511	0	55.5255950282292	0.582	0.003	0	31	LOC125985511	125985511
36510	LOC125994323	1.33224445470162E-54	55.5054699981091	0.307	0.17	3.91893028795028E-50	8	fna5b	125994323
18058	LOC125980614	3.29491408220659E-125	55.4734303764433	0.257	0.038	9.69231926421891E-121	20	LOC125980614	125980614
6855	LOC125972025	2.34454962559168E-182	55.400266898301	0.992	0.294	6.89672717864049E-178	29	hic1	125972025
20497	LOC125982379	3.62186437953336E-126	55.3988988408927	0.144	0.012	1.06540762588353E-121	20	rab38b	125982379
13012	LOC125977250	4.93875628467439E-12	55.270181362258	0.175	0.05	1.45278454869982E-07	34	LOC125977250	125977250
20427	LOC125982350	0	55.1642303782622	0.29	0.004	0	30	ncf1	125982350
25433	LOC125985746	9.28782102536727E-18	55.10630998798	0.478	0.339	2.73210543282204E-13	23	txndc5	125985746
7985	LOC125972825	2.10246602192803E-209	55.0381183107983	0.601	0.315	6.18461405010349E-205	8	baz1b	125972825
6691	LOC125971889	4.65682487303868E-161	55.0309390653218	0.669	0.443	1.36985160465306E-156	8	srsf7	125971889
8246	LOC125973246	0	55.0148274999025	0.694	0.087	0	25	itgb5	125973246
14597	LOC125978359	1.02545654774555E-07	55.009160937831	0.251	0.178	0.00301648298084832	14	tsnax	125978359
13991	LOC125977853	0	54.9552232509895	0.569	0.205	0	8	ube2c	125977853
4630	LOC125970096	0	54.9414224148243	0.559	0.139	0	8	incenp	125970096
11886	LOC125976198	2.09745095889002E-25	54.9102643351488	0.131	0.239	6.16986174067088E-21	8	LOC125976198	125976198
1823	LOC125967496	1.32828896829018E-273	54.9090645300658	0.82	0.434	3.90729482912238E-269	9	zfhx3b	125967496
7116	LOC125972188	0	54.8998290901794	0.377	0.078	0	8	LOC125972188	125972188
23615	LOC125984655	0	54.8747540571719	0.321	0.003	0	34	dpydb	125984655
34035	LOC125991934	4.54980821430591E-199	54.8696330051398	0.153	0.003	1.33837158432023E-194	34	itih2	125991934
34923	LOC125992436	1.52265357084001E-280	54.8588126855436	0.688	0.082	4.47903774398299E-276	28	prickle1b	125992436
25054	LOC125985480	1.67967050453509E-09	54.8451611616369	0.456	0.351	4.94091875614042E-05	20	LOC125985480	125985480
14583	LOC125978349	3.79561232350189E-163	54.8434348224291	0.611	0.11	1.11651732108132E-158	31	ly6pg	125978349
7407	LOC125972410	0	54.8088042838435	0.987	0.112	0	17	sgcg	125972410
33084	LOC125991236	1.35093651677756E-41	54.7849156374211	1	0.298	3.97391485775289E-37	37	co2	125991236
19458	LOC125981740	3.05089232940885E-137	54.6772641291647	0.539	0.288	8.97450487618906E-133	8	nova1	125981740
19806	LOC125981959	0	54.6171974324616	0.638	0.122	0	13	LOC125981959	125981959
7196	LOC125972238	2.65114384113056E-105	54.6093022346388	0.672	0.203	7.79860472306967E-101	31	nlk2	125972238
5721	LOC125970812	1.34380736191783E-150	54.5609871231084	0.873	0.554	3.95294373581748E-146	13	tmem258	125970812
27661	LOC125987382	0	54.2096963298355	0.232	0.003	0	23	LOC125987382	125987382
36422	LOC125994220	1.11982476650419E-99	54.1916754114164	0.117	0.004	3.29407653314874E-95	34	LOC125994220	125994220
24094	LOC125984968	1.26758343824457E-34	54.1819493227155	1	0.405	3.72872344194024E-30	37	LOC125984968	125984968
18600	LOC125980977	1.53126328517556E-111	54.1066933004269	0.401	0.038	4.50436407967242E-107	34	pygl	125980977
11566	LOC125975814	0	54.0835353229442	0.48	0.003	0	31	LOC125975814	125975814
28076	LOC125987778	0	54.0723743780651	0.586	0.003	0	31	LOC125987778	125987778
7509	LOC125972489	0	54.0698062663421	0.319	0.002	0	23	cldn8	125972489
29537	LOC125988740	0	53.8359043013276	0.96	0.083	0	17	stac3	125988740
15085	LOC125978692	7.79428871277047E-261	53.711311972611	0.437	0.143	2.29276796774856E-256	8	cm7	125978692
18315	LOC125980812	5.26552955320696E-51	53.7061652764128	1	0.222	1.54890817337136E-46	37	dlst	125980812
30099	LOC125989147	0.000525068011094068	53.6669739745453	0.116	0.073	1	20	phlda3	125989147
10367	LOC125975087	0	53.6406464552377	0.319	0.001	0	23	LOC125975087	125975087
18420	LOC125980869	7.11151390356554E-34	53.5963119303344	0.585	0.477	2.09192292987284E-29	12	is2	125980869
30496	LOC125989376	0	53.5024343934106	1	0.043	0	1	las2	125989376
28951	LOC125988318	2.01268300469029E-182	53.4885145182866	0.85	0.7	5.92050832659695E-178	8	LOC125988318	125988318
14883	LOC125978543	8.38512890323929E-33	53.3957362581075	0.82	0.733	2.46656951817687E-28	12	hmgn6	125978543
30173	LOC125989199	0	53.3532656227889	0.168	0.001	0	34	ugt5e1	125989199
36024	LOC125993952	0	53.3466680078375	0.349	0.063	0	8	hmmr	125993952
18134	LOC125980663	2.14812686361533E-37	53.3172715012853	0.347	0.17	6.31892998201085E-33	14	gpc4	125980663
23249	LOC125984445	4.04030590702124E-35	53.2999246710731	1	0.396	1.18849638560937E-30	37	LOC125984445	125984445
21394	LOC125983148	6.26132895362249E-18	53.2285993701848	0.105	0.029	1.84183252499759E-13	23	naps	125983148
10319	LOC125975057	0	53.2115632547052	0.398	0.054	0	13	tent5	125975057
29269	LOC125988536	1.61787081773922E-10	53.1682628787395	0.134	0.07	4.7591287974617E-06	14	LOC125988536	125988536
12927	LOC125977207	4.62436090610355E-208	53.1186044680087	0.628	0.344	1.36030200413942E-203	8	hcfc1	125977207
35135	LOC125992577	4.04245378033047E-08	53.0703119630021	0.7	0.756	0.001189128204022	12	LOC125992577	125992577
25653	LOC125985888	0	53.0393348251885	0.477	0.098	0	8	tyms	125985888
26937	LOC125986884	6.29070531130608E-115	53.0123934100814	0.897	0.759	1.8504738743738E-110	7	rcksl1b	125986884
16431	LOC125979583	0	53.0113934834951	0.427	0.003	0	23	clic3	125979583
6295	LOC125971235	1.20089098771515E-28	52.9567631187189	0.22	0.138	3.53254092946288E-24	6	olfml2b	125971235
17379	LOC125980091	0	52.8432125266978	0.616	0.102	0	13	lox	125980091
14859	LOC125978526	0	52.8348610991909	0.962	0.087	0	17	LOC125978526	125978526
6039	LOC125971091	0	52.8012229269204	0.529	0.003	0	31	LOC125971091	125971091
25952	LOC125986144	3.0442363104831E-72	52.7887427753813	0.918	0.719	8.95492553091709E-68	14	yl12	125986144
22653	LOC125983918	0	52.7812766349163	0.554	0.008	0	23	pnl	125983918
9047	LOC125973882	0	52.7615865918469	0.985	0.062	0	2	neb	125973882
1374	LOC125967214	3.23008523538455E-130	52.7511680865451	0.499	0.133	9.5016187284072E-126	17	herc1	125967214
31730	LOC125990339	0	52.7329151835519	0.268	0.03	0	8	LOC125990339	125990339
27576	LOC125987306	1.39500175703735E-10	52.7200749881895	0.131	0.034	4.10353716850108E-06	34	LOC125987306	125987306
15924	LOC125979303	1.11961747637927E-14	52.7155919074287	0.174	0.077	3.29346676851725E-10	18	foxd1	125979303
11174	LOC125975563	6.43194140829243E-170	52.6727110849355	0.536	0.287	1.8920198846633E-165	8	znf576	125975563
17289	LOC125980041	0	52.6391404423638	0.377	0.002	0	31	pde6b	125980041
9514	LOC125974188	0	52.5961215070386	0.432	0.02	0	2	LOC125974188	125974188
3584	LOC125969008	1.5910417045301E-39	52.5831157685277	1	0.321	4.68020827804575E-35	37	LOC125969008	125969008
13844	LOC125977760	0	52.5395463082351	0.388	0.073	0	3	slc32a1	125977760
668	LOC125966780	2.81338326292145E-23	52.4769373729231	0.628	0.303	8.27584820620973E-19	34	pc1	125966780
26220	LOC125986306	0	52.4737468160665	0.725	0.005	0	31	LOC125986306	125986306
29392	LOC125988613	2.73642857714632E-154	52.4636137140363	0.694	0.151	8.04947830253363E-150	30	pgd	125988613
23064	LOC125984155	2.72714995955446E-58	52.3887463226572	0.328	0.126	8.0221843210254E-54	13	junbb	125984155
32313	LOC125990642	0	52.3853728627389	0.721	0.01	0	31	rd3	125990642
7826	LOC125972718	8.56428617482453E-10	52.3291341466568	0.112	0.051	2.51927042118638E-05	17	frem2b	125972718
24208	LOC125985040	1.75494318794988E-69	52.3157368188331	0.692	0.577	5.16234088167336E-65	8	LOC125985040	125985040
29389	LOC125988610	2.51971093248153E-05	52.2964303194767	0.718	0.616	0.741198167898768	26	LOC125988610	125988610
13460	LOC125977555	8.24082584848223E-35	52.2193232408636	1	0.405	2.42412133158953E-30	37	LOC125977555	125977555
1883	LOC125967530	5.3143529776713E-124	52.0796441872293	0.925	0.722	1.56327007191179E-119	13	serf2b	125967530
5704	LOC125970804	0	52.0662248920551	0.297	0.011	0	23	tprg1	125970804
25554	LOC125985814	3.85975429717515E-36	52.0120843032	0.381	0.138	1.13538532405704E-31	31	slc12a7b	125985814
22332	LOC125983740	1.33613100193339E-05	52.0022958021127	0.954	0.958	0.393036295528726	8	rps2	125983740
25313	LOC125985676	0	51.9846791143472	0.343	0.001	0	34	srb2	125985676
28392	LOC125987950	1.65018069501365E-47	51.9241001848074	1	0.244	4.85417153245216E-43	37	urkaip1	125987950
27751	LOC125987423	4.91942316059642E-75	51.8772577290765	0.701	0.573	1.44709751692104E-70	8	cct3	125987423
6204	LOC125971203	5.16064962747223E-109	51.8474335392258	0.258	0.058	1.51805669441723E-104	14	cpamd8	125971203
6523	LOC125971760	0	51.8381254008215	0.39	0.038	0	7	otx5	125971760
34353	LOC125992100	2.16688940983983E-265	51.8212602022602	0.859	0.355	6.37412188798484E-261	14	cald1	125992100
21152	LOC125983020	0	51.7745449630883	0.994	0.892	0	2	rpl3	125983020
8265	LOC125973262	0	51.7084854969596	0.516	0.025	0	17	ndp	125973262
14831	LOC125978512	1.47771358626245E-22	51.6394434412206	0.205	0.099	4.34684228534963E-18	14	cdh5	125978512
29025	LOC125988372	4.71397226909208E-15	51.5891450900771	0.922	0.904	1.38666208267613E-10	8	LOC125988372	125988372
10230	LOC125974986	5.13101776091488E-71	51.519769068783	0.195	0.047	1.50934018455072E-66	14	sh3d21	125974986
16680	LOC125979754	0	51.444584431572	0.672	0.014	0	34	LOC125979754	125979754
16384	LOC125979558	0	51.2842024999387	0.412	0.028	0	20	slc45a2	125979558
36945	LOC125994708	0	51.2775749647356	0.534	0.118	0	8	LOC125994708	125994708
26686	LOC125986723	0	50.9742729468508	0.586	0.015	0	31	ppp1r18	125986723
12031	LOC125976301	2.31755960751833E-111	50.8377708270388	0.155	0.016	6.81733334147592E-107	20	LOC125976301	125976301
34893	LOC125992393	6.72534478304076E-30	50.8297176453202	1	0.569	1.97832742137927E-25	37	LOC125992393	125992393
2473	LOC125968383	7.21267813631962E-169	50.7728478886906	0.869	0.239	2.12168140057978E-164	31	cp	125968383
33311	LOC125991419	1.68804922042923E-20	50.7641695879711	0.194	0.088	4.96556558681461E-16	16	rbp4	125991419
26523	LOC125986646	0	50.7490405674696	0.364	0.082	0	8	nln	125986646
28838	LOC125988234	0	50.6979839687347	0.992	0.093	0	17	LOC125988234	125988234
10767	LOC125975328	0	50.6367397737556	0.464	0.127	0	3	rims2	125975328
15286	LOC125978815	2.27603043124471E-144	50.6076733481817	0.689	0.223	6.69517111654943E-140	23	perp	125978815
25299	LOC125985667	0	50.6055495093744	0.199	0.026	0	8	LOC125985667	125985667
7849	LOC125972730	1.60033659417277E-178	50.592513562347	0.824	0.291	4.70755012541862E-174	23	hspa8b	125972730
5645	LOC125970779	0	50.5379265557658	0.518	0.149	0	8	pclaf	125970779
31661	LOC125990294	0	50.5129882022842	0.219	0.004	0	34	pobb	125990294
6632	LOC125971830	1.03763618242118E-242	50.36059286538	0.182	0.003	3.05231059421014E-238	34	hnf1b	125971830
8729	LOC125973611	8.90526955677699E-44	50.3291739690846	0.154	0.044	2.61957409282152E-39	14	LOC125973611	125973611
4798	LOC125970196	2.36680295237623E-38	50.2890004680426	0.12	0.032	6.9621875647099E-34	14	igfbp1	125970196
23612	LOC125984647	0	50.2757192993471	0.338	0.002	0	17	yl13	125984647
14506	LOC125978307	0	50.2478196276895	0.904	0.086	0	27	LOC125978307	125978307
7823	LOC125972713	1.23385461938203E-89	50.2471514271475	0.35	0.115	3.62950674837419E-85	14	camb	125972713
35093	LOC125992542	8.21803078761442E-76	50.2244876298209	0.59	0.447	2.41741593648466E-71	8	nap1l1	125992542
29866	LOC125988959	4.33796748424329E-31	50.1095025337912	0.914	0.88	1.27605651516501E-26	8	rpl10	125988959
4011	LOC125969278	6.5133514053869E-27	50.0361767727957	0.19	0.032	1.91596744940861E-22	34	gucy1b1	125969278
35723	LOC125993772	1.51379365079508E-142	50.0054156666826	0.327	0.138	4.45297540317881E-138	6	id1	125993772
22761	LOC125983980	6.36487910309476E-192	49.9559534632321	0.61	0.341	1.87229283696635E-187	8	prmt1	125983980
24959	LOC125985443	1.47325771041554E-59	49.9425137464002	0.454	0.226	4.33373488095834E-55	14	LOC125985443	125985443
26930	LOC125986874	0	49.9146047320029	0.678	0.198	0	3	llt11	125986874
25727	LOC125985948	0	49.8839170220189	0.645	0.046	0	13	hgd	125985948
22661	LOC125983921	0	49.8800237385074	0.551	0.01	0	23	LOC125983921	125983921
22431	LOC125983791	0	49.794478090079	0.581	0.004	0	2	LOC125983791	125983791
16334	LOC125979535	1.60172346718033E-08	49.7812070351194	0.438	0.37	0.000471162975105766	14	sigmar1	125979535
11141	LOC125975533	0	49.7751055889457	0.929	0.022	0	2	hsc70	125975533
8322	LOC125973306	6.14731131938056E-274	49.735689366922	0.242	0.011	1.80829309770899E-269	27	dar	125973306
11451	LOC125975738	3.00732397523415E-101	49.7242468576959	0.751	0.625	8.84634420554878E-97	8	goh	125975738
34157	LOC125991982	1.86040563782419E-76	49.7199046373203	0.519	0.215	5.47256922422363E-72	20	tmem19	125991982
7688	LOC125972630	0	49.6779000011302	0.512	0.008	0	31	lbhl	125972630
2317	LOC125967788	2.82264903498485E-32	49.5350808690889	0.398	0.221	8.30310440131145E-28	14	LOC125967788	125967788
1854	LOC125967508	3.47852805470545E-258	49.5245121031485	0.333	0.046	1.02324381257216E-253	14	foxf1	125967508
29732	LOC125988892	6.99284683332052E-11	49.4607267836811	0.134	0.036	2.05701582448956E-06	33	camkvl	125988892
10323	LOC125975061	0	49.4455720019253	0.989	0.131	0	17	rbm24b	125975061
9383	LOC125974112	0	49.4443335840066	0.403	0.021	0	18	satb2	125974112
31070	LOC125989899	0	49.3248001667359	0.372	0.005	0	34	clic5b	125989899
4067	LOC125969317	0	49.1996500342743	0.492	0.003	0	31	cnga1	125969317
32019	LOC125990483	8.38747129032276E-81	49.1812671951536	0.28	0.128	2.46725855476134E-76	8	xrn2	125990483
29667	LOC125988842	0	49.1800233623165	0.892	0.068	0	2	pd1	125988842
34277	LOC125992054	0	49.0407741408527	0.336	0.004	0	31	ker	125992054
36637	LOC125994423	2.3136052850396E-28	48.9138071666282	1	0.712	6.80570130647248E-24	37	LOC125994423	125994423
5729	LOC125970815	1.32464654299699E-29	48.9024405568503	0.752	0.604	3.89658027087994E-25	20	tp1b1	125970815
36421	LOC125994217	1.00274287522177E-23	48.8634031777121	0.883	0.775	2.94966844175235E-19	14	dynll1	125994217
18912	LOC125981171	1.58049519055277E-45	48.8547199174209	0.182	0.058	4.64918465253003E-41	14	clec14	125981171
10562	LOC125975201	0	48.8424743205355	0.877	0.025	0	28	hoxa13b	125975201
20696	LOC125982508	2.03443422575339E-184	48.8197456183169	0.598	0.093	5.98449171847617E-180	31	dclk1	125982508
33314	LOC125991423	3.4490298586146E-82	48.7365658705062	0.557	0.152	1.01456662321007E-77	28	fap1l2	125991423
4048	LOC125969303	3.88794456199365E-54	48.6999693209549	0.219	0.022	1.14367777235605E-49	34	cy3	125969303
1822	LOC125967493	2.31933069964374E-21	48.6216292980918	0.932	0.889	6.82254318607203E-17	8	rplp2l	125967493
29274	LOC125988541	8.61557594730783E-107	48.5608347595182	0.516	0.11	2.53435782066007E-102	31	LOC125988541	125988541
31413	LOC125990161	0	48.5334641810307	0.281	0.005	0	23	faah2b	125990161
17354	LOC125980075	1.59468702617147E-135	48.4873612882326	0.131	0.003	4.69093135618599E-131	34	slc2a11l	125980075
18472	LOC125980894	0	48.4672376963549	0.129	0.008	0	8	olig4	125980894
24506	LOC125985198	0	48.4493334778472	0.772	0.02	0	25	LOC125985198	125985198
22925	LOC125984086	5.2475156891162E-120	48.4431557655215	0.705	0.308	1.54360921511042E-115	16	LOC125984086	125984086
30950	LOC125989825	5.26690060230789E-86	48.3855956593222	0.186	0.046	1.54931148117489E-81	12	LOC125989825	125989825
1985	LOC125967603	7.5304058623647E-43	48.3517133551741	1	0.284	2.2151441884732E-38	37	LOC125967603	125967603
14914	LOC125978560	0	48.3340180820678	0.545	0.003	0	31	lrit2	125978560
6413	LOC125971310	2.24656972339329E-25	48.3321157606779	0.108	0.024	6.60850949833369E-21	23	wnt7bb	125971310
21279	LOC125983082	0	48.2839499591686	0.352	0.006	0	20	csf1r	125983082
4941	LOC125970305	0	48.2394984947357	0.574	0.014	0	31	LOC125970305	125970305
105	LOC125965761	0.000123992885531813	48.2062051753198	0.305	0.221	1	26	LOC125965761	125965761
9766	LOC125974747	1.08094006235994E-266	48.0980422176075	0.575	0.096	3.17969328743801E-262	18	prss35	125974747
16161	LOC125979423	0	48.0720357675522	0.481	0.014	0	23	rnf224	125979423
17998	LOC125980599	0	48.0719512939047	0.579	0.034	0	18	qpct	125980599
33815	LOC125991706	3.66635126357223E-252	48.0252557603619	0.615	0.073	1.07849388769241E-247	31	bbs1	125991706
23955	LOC125984880	9.7800765293588E-242	48.0120745190396	0.717	0.106	2.87690731187618E-237	31	LOC125984880	125984880
31419	LOC125990174	0	47.968721530455	0.968	0.211	0	17	nah	125990174
8248	LOC125973249	3.06962990824442E-224	47.9017366629751	0.617	0.176	9.02962333809178E-220	13	fn1	125973249
29643	LOC125988822	4.45940587264383E-200	47.8797216900651	0.353	0.113	1.31177883149691E-195	8	her9	125988822
5541	LOC125970729	1.08173667392918E-57	47.7941382818277	0.234	0.05	3.18203660003007E-53	25	dapk2b	125970729
36456	LOC125994289	1.7843945915156E-07	47.71841253734	0.1	0.067	0.00524897513040228	8	LOC125994289	125994289
14783	LOC125978470	3.34801721241569E-151	47.7178496262636	0.675	0.097	9.84852743204199E-147	33	b3gat2	125978470
35173	LOC125992750	0	47.7007610621735	0.45	0.029	0	8	LOC125992750	125992750
33430	LOC125991501	1.33009467680208E-24	47.6249009786838	0.664	0.578	3.91260650128101E-20	7	LOC125991501	125991501
21581	LOC125983243	4.29525759187737E-76	47.6076893719207	0.636	0.193	1.26349297322665E-71	28	rc2	125983243
7705	LOC125972645	7.49963494255313E-68	47.606530294819	0.259	0.079	2.20609261470143E-63	14	fosb	125972645
16446	LOC125979592	0	47.5854601555129	0.365	0.045	0	3	ntrk2b	125979592
2536	LOC125968415	1.2207984531672E-18	47.5823102027803	0.217	0.097	3.59110072983663E-14	18	plpp2b	125968415
5439	LOC125970643	2.01671710009464E-15	47.5748022890793	0.133	0.042	5.93237502163838E-11	26	cot11b	125970643
26928	LOC125986872	5.30502519756858E-204	47.5581792624098	0.973	0.525	1.56052621211677E-199	17	fabp3	125986872
24321	LOC125985119	0	47.4517666941563	0.357	0.014	0	23	LOC125985119	125985119
7384	LOC125972383	3.08660097034651E-29	47.4334234466425	0.689	0.618	9.0795454143713E-25	8	if4h	125972383
27915	LOC125987687	2.54661956259811E-108	47.4245120823438	0.479	0.272	7.49113610533861E-104	8	g3bp1	125987687
31149	LOC125989960	8.65388812660333E-189	47.4108939301862	0.311	0.093	2.54562773132164E-184	8	cm3	125989960
22601	LOC125983873	7.77358470944706E-263	47.4102978840544	0.493	0.068	2.28667767813095E-258	17	trim35	125983873
13088	LOC125977310	0	47.4044363312083	0.994	0.875	0	2	f1g	125977310
13620	LOC125977646	0	47.3361092809497	0.95	0.013	0	37	LOC125977646	125977646
18794	LOC125981072	2.26587063506469E-146	47.3311251495945	0.736	0.551	6.6652850601063E-142	8	srsf5	125981072
5141	LOC125970429	3.26608449518409E-49	47.3307795708369	0.323	0.138	9.60751415103353E-45	14	dusp6	125970429
27679	LOC125987394	0	47.2966165993228	0.197	0.002	0	34	LOC125987394	125987394
7033	LOC125972120	6.66748661455419E-39	47.0872244966087	1	0.324	1.96130786253726E-34	37	nipsnap2	125972120
14985	LOC125978601	4.65711450738916E-260	47.0815199506648	0.409	0.127	1.3699368034936E-255	8	hells	125978601
27781	LOC125987439	5.37479752314938E-81	47.0639273653429	0.354	0.145	1.58105043940962E-76	12	LOC125987439	125987439
25315	LOC125985679	6.87545986600267E-10	46.9978746808816	0.182	0.061	2.02248527418335E-05	34	oplah	125985679
27795	LOC125987454	1.17795807674869E-123	46.9755904213581	0.768	0.635	3.46508147856393E-119	8	psmb4	125987454
32539	LOC125990934	1.69568227444884E-63	46.9705278909991	0.108	0.014	4.98801897851871E-59	17	LOC125990934	125990934
32204	LOC125990578	3.83867598666658E-06	46.9109233874911	0.149	0.079	0.112918492823784	26	katna1	125990578
22723	LOC125983962	0	46.8991228683836	0.418	0.003	0	31	rgs9	125983962
12064	LOC125976679	0	46.8810140603363	0.41	0.002	0	31	nkrd33ab	125976679
23098	LOC125984179	1.20094527829368E-227	46.8795072184389	0.789	0.205	3.5327006306287E-223	23	LOC125984179	125984179
13738	LOC125977703	0	46.8518447499325	0.578	0.033	0	23	LOC125977703	125977703
23835	LOC125984799	3.17008154168257E-219	46.8501314239969	0.824	0.251	9.32511186301345E-215	23	LOC125984799	125984799
34490	LOC125992163	3.17156915567654E-31	46.8243554435616	1	0.512	9.32948782833811E-27	37	ndufb2	125992163
6032	LOC125971088	8.84445048176089E-20	46.8115509968087	0.123	0.047	2.60168355371478E-15	16	kcp	125971088
14094	LOC125977914	3.75851416244365E-37	46.717961694031	0.552	0.274	1.10560452602443E-32	26	vgll4b	125977914
24096	LOC125984970	0	46.6016077838308	0.978	0.568	0	2	LOC125984970	125984970
11579	LOC125975822	6.63299304031519E-43	46.5454949974126	1	0.284	1.95116123273912E-38	37	rpl51	125975822
34230	LOC125992021	1.00151258768233E-204	46.5352055248835	0.619	0.089	2.94604942792633E-200	31	pclo	125992021
24526	LOC125985209	3.20016616281787E-40	46.4643255406386	0.341	0.161	9.41360878454505E-36	14	klf2b	125985209
29438	LOC125988644	0	46.3889114744948	0.697	0.006	0	31	rp1l1	125988644
7045	LOC125972129	0.00101639066861512	46.3578101796177	0.526	0.478	1	34	chchd2	125972129
236	LOC125965861	3.01890354070052E-26	46.3025582553114	0.226	0.044	8.88040665532465E-22	34	npl	125965861
29252	LOC125988521	3.80409895592209E-29	46.2996868886427	0.376	0.275	1.11901374887404E-24	8	rhgap1	125988521
3785	LOC125969124	0	46.2862609297506	0.143	0.002	0	23	LOC125969124	125969124
35189	LOC125992972	0	46.2559729251911	0.204	0.001	0	34	sgr1	125992972
8741	LOC125973631	2.30478751383206E-163	46.1589786028044	0.387	0.04	6.77976295068838E-159	29	id1	125973631
5884	LOC125970932	1.06103736553394E-15	46.1401697173084	0.241	0.173	3.12114751445465E-11	8	nr2f2	125970932
14450	LOC125978276	4.413294645621E-244	46.1207732253027	0.579	0.109	1.29821475295587E-239	17	LOC125978276	125978276
20922	LOC125982667	0	46.1023799819602	0.259	0.006	0	23	ftr83	125982667
27275	LOC125987114	7.68526922109498E-179	46.0486708907002	0.573	0.317	2.2606987940773E-174	8	cbx3	125987114
25772	LOC125986018	4.4425120310667E-258	46.009080167284	0.249	0.033	1.30680933905858E-253	12	bhlhe22	125986018
19847	LOC125981983	5.97183820165076E-29	46.0044290973507	1	0.632	1.75667592539759E-24	37	ndufa2	125981983
31921	LOC125990427	6.35571277159744E-13	46.0010353493473	0.182	0.052	1.8695964688931E-08	34	LOC125990427	125990427
7410	LOC125972416	1.03366868989707E-41	45.9320318309136	0.145	0.04	3.04063981820122E-37	16	bmp16	125972416
15121	LOC125978723	1.20935916729181E-40	45.921934211356	0.16	0.049	3.55745092650559E-36	14	smoc2	125978723
34723	LOC125992279	8.64229175216088E-213	45.8963723131767	0.543	0.262	2.54221654181564E-208	8	LOC125992279	125992279
9191	LOC125973994	0	45.8800712385125	0.496	0.003	0	31	tmem237	125973994
18911	LOC125981170	9.44816176477607E-49	45.845349447233	0.572	0.446	2.77927126472653E-44	8	dkc1	125981170
15003	LOC125978625	0	45.8259694044415	0.78	0.032	0	25	tm4sf5	125978625
12524	LOC125976941	1.67817832103923E-39	45.6827979321298	1	0.323	4.93652934916901E-35	37	pdhb	125976941
9416	LOC125974136	1.09828613959342E-38	45.6792559049266	1	0.335	3.23071850822801E-34	37	rpl30	125974136
934	LOC125966946	5.06899875848138E-125	45.5844916071458	0.276	0.038	1.49109667479488E-120	23	LOC125966946	125966946
34182	LOC125991996	0.00306776662931285	45.5775420252401	0.467	0.424	1	14	rab21	125991996
29666	LOC125988841	1.60194372673434E-42	45.5759032895762	1	0.288	4.71227766656174E-38	37	hspa9	125988841
31772	LOC125990360	0	45.5742744587275	0.556	0.064	0	13	paplnb	125990360
23070	LOC125984160	1.74328496817284E-18	45.5290987831879	0.887	0.859	5.12804706237722E-14	8	rps	125984160
23008	LOC125984131	0	45.4571293754083	0.964	0.08	0	27	LOC125984131	125984131
29278	LOC125988547	9.62586656288242E-60	45.445588344193	0.383	0.153	2.83154490813749E-55	16	LOC125988547	125988547
10252	LOC125974999	6.41776966615116E-145	45.4036902126121	0.559	0.151	1.88785112499503E-140	18	va1b	125974999
17284	LOC125980037	0	45.3144367322654	0.969	0.193	0	2	fxr2	125980037
35570	LOC125993694	0	45.3120922230841	0.668	0.015	0	31	LOC125993694	125993694
14332	LOC125978188	1.04499190920044E-100	45.2959915214927	0.204	0.012	3.07394820010403E-96	33	LOC125978188	125978188
25408	LOC125985739	6.6771867849055E-79	45.2404192940082	0.38	0.048	1.9641612646478E-74	34	pck2	125985739
30317	LOC125989278	0	45.2379413839521	0.542	0.041	0	26	igfbp2	125989278
7428	LOC125972424	0	45.2283832824122	0.974	0.063	0	2	rtn2	125972424
28727	LOC125988143	9.67032251370254E-71	45.1399236091565	0.163	0.035	2.84462207063074E-66	14	LOC125988143	125988143
13497	LOC125977569	2.36504931623807E-10	45.1352185723388	0.27	0.109	6.95702906864591E-06	34	pltp	125977569
19214	LOC125981371	0.00101989709507587	45.0329119028283	0.241	0.158	1	34	LOC125981371	125981371
33372	LOC125991468	9.73187735047523E-05	44.9884265174483	0.447	0.345	1	28	thrab	125991468
4818	LOC125970208	0	44.8871697049274	0.581	0.044	0	18	smpd3	125970208
27928	LOC125987690	0	44.8429934744063	0.444	0.102	0	8	tpx2	125987690
23129	LOC125984208	0	44.8339415274231	0.453	0.099	0	8	ccna2	125984208
16214	LOC125979463	8.15417513877702E-67	44.7922947441314	0.307	0.162	2.39863215882265E-62	8	LOC125979463	125979463
8052	LOC125972861	0	44.782484598974	0.918	0.347	0	13	serpinh1b	125972861
27481	LOC125987247	9.88219191578036E-213	44.7348370732817	0.612	0.191	2.90694557394595E-208	13	lix1l	125987247
26265	LOC125986329	0	44.6889806898107	0.75	0.012	0	31	rl13	125986329
22563	LOC125983853	0	44.6693532653672	0.248	0.004	0	34	LOC125983853	125983853
32528	LOC125990918	0	44.6232732684775	0.19	0.001	0	34	prodh2	125990918
13489	LOC125977565	1.12219332474944E-172	44.6225228931716	0.386	0.146	3.30104388408294E-168	8	cm2	125977565
30980	LOC125989843	1.56815672095458E-42	44.6167648880977	0.284	0.121	4.61288981035999E-38	14	hd3	125989843
29737	LOC125988896	2.96814874638918E-44	44.6036113439436	1	0.271	8.73110635237843E-40	37	ndufs1	125988896
25778	LOC125986028	0	44.5745822920687	0.335	0.001	0	30	cebp1	125986028
32320	LOC125990646	4.04906541323074E-06	44.4758999704122	0.122	0.077	0.119107308195595	14	jag2b	125990646
10304	LOC125975041	2.34650740882645E-162	44.3542825828519	0.286	0.034	6.90248619380388E-158	22	LOC125975041	125975041
9478	LOC125974165	4.85988305502733E-55	44.3422787270682	0.21	0.064	1.42958319946684E-50	13	LOC125974165	125974165
27250	LOC125987069	5.75347361469276E-31	44.3339483368102	1	0.522	1.69244179849802E-26	37	LOC125987069	125987069
13449	LOC125977548	8.91631380913902E-124	44.3246182652954	0.69	0.499	2.62282287009633E-119	8	znf740	125977548
21930	LOC125983513	8.44515335942505E-21	44.3011229784492	0.582	0.385	2.48422631220847E-16	31	LOC125983513	125983513
18803	LOC125981080	1.17219005732584E-122	44.2911778134087	0.197	0.032	3.44811427262969E-118	14	LOC125981080	125981080
14289	LOC125978163	0	44.2890064204196	0.332	0.071	0	3	LOC125978163	125978163
35254	LOC125993507	5.93343625067052E-11	44.2867806858	0.248	0.095	1.74537960749724E-06	34	fahd2	125993507
5857	LOC125970910	1.24294893934949E-19	44.2673406207715	0.504	0.328	3.65625859999047E-15	25	cdkn1bb	125970910
4012	LOC125969279	1.51466918889816E-126	44.2182459734227	0.975	0.069	4.45555088606283E-122	37	csl1	125969279
8983	LOC125973840	1.65879683918937E-27	44.2171993515251	0.21	0.092	4.87951678215944E-23	14	tbc1d4	125973840
19966	LOC125982104	0	44.1759113056308	0.361	0.002	0	31	gucy2d	125982104
20064	LOC125982158	5.82688828332338E-29	44.168963675545	0.351	0.143	1.71403745742241E-24	26	LOC125982158	125982158
29062	LOC125988398	0	44.1338851445698	0.107	0.005	0	8	LOC125988398	125988398
30570	LOC125989410	9.47492612142068E-83	44.102313427098	0.777	0.644	2.78714426787711E-78	8	cnbp	125989410
25355	LOC125985712	1.2090400799195E-182	44.0040366661971	0.336	0.016	3.55651229909121E-178	34	ppp1r3g	125985712
4820	LOC125970210	3.75391735662148E-60	43.9710478036064	0.355	0.2	1.10425232962377E-55	8	LOC125970210	125970210
652	LOC125966768	2.17793436490631E-212	43.9668143180878	0.466	0.189	6.40661172780841E-208	8	pole3	125966768
22343	LOC125983743	7.13150293459257E-33	43.9449231207984	1	0.456	2.09780290323975E-28	37	ndufb10	125983743
7738	LOC125972668	1.80680397626501E-162	43.8869383632673	0.319	0.04	5.31489457658114E-158	23	tlcd1	125972668
12017	LOC125976288	3.32894793428757E-37	43.8628198608305	1	0.358	9.79243324350032E-33	37	ndufa7	125976288
23097	LOC125984178	2.98410361562141E-239	43.8507219949374	0.135	0.01	8.77803919571194E-235	12	LOC125984178	125984178
33115	LOC125991258	1.19153880786352E-117	43.8390878087234	0.619	0.206	3.50503055721133E-113	23	tstd1	125991258
34043	LOC125991939	0	43.8000825852817	0.561	0.019	0	31	ps8	125991939
30343	LOC125989300	0	43.7209743415202	0.973	0.092	0	17	lmod3	125989300
29286	LOC125988559	0	43.7145635471578	0.29	0.037	0	3	oprl1	125988559
6521	LOC125971758	0	43.6604149632852	0.607	0.055	0	31	LOC125971758	125971758
33913	LOC125991770	0	43.567042383727	0.773	0.124	0	9	ox1	125991770
6533	LOC125971766	0	43.5574086225225	0.998	0.107	0	17	LOC125971766	125971766
735	LOC125966827	7.36758850899111E-292	43.5508798231802	0.365	0.089	2.16724983580483E-292	8	uhrf1	125966827
16442	LOC125979588	0	43.5012238123992	0.619	0.057	0	31	nxnl2	125979588
25812	LOC125986045	1.19201509268868E-242	43.4569778464865	0.441	0.154	3.50643159665302E-238	8	zh2	125986045
31278	LOC125990075	2.69771452731298E-33	43.4566742676643	1	0.442	7.93559705354386E-29	37	LOC125990075	125990075
6943	LOC125972071	0	43.3941127911354	0.2	0.001	0	23	LOC125972071	125972071
1104	LOC125967053	0	43.2783702579254	0.524	0.004	0	23	LOC125967053	125967053
17237	LOC125980015	8.96654292788244E-27	43.2517768386568	0.844	0.727	2.6375982676659E-22	31	oaz1b	125980015
103	LOC125965758	4.88570737595963E-33	43.2475011029388	0.127	0.023	1.43717968171228E-28	26	LOC125965758	125965758
19974	LOC125982112	3.8861230376878E-287	43.2025952239318	0.665	0.072	1.14314195276624E-282	29	LOC125982112	125982112
30360	LOC125989309	0	43.125855409785	0.475	0.002	0	31	LOC125989309	125989309
14245	LOC125978137	2.07016881633184E-142	43.1070022142711	1	0.065	6.08960859012173E-138	37	ppargc1	125978137
16306	LOC125979518	3.21630339369494E-123	43.0997794733529	0.201	0.034	9.46107806289304E-119	13	lbx2	125979518
24856	LOC125985388	8.80727002908367E-22	43.0940599097021	0.314	0.094	2.59074655175525E-17	34	ldh9a1b	125985388
9308	LOC125974069	0	43.0907004048566	0.297	0.003	0	23	scel	125974069
31761	LOC125990354	8.98221828242614E-48	43.0099465619354	0.156	0.043	2.64220932995847E-43	14	dll4	125990354
14043	LOC125977880	0	43.0011360120272	0.839	0.081	0	13	LOC125977880	125977880
26162	LOC125986262	8.49239010742725E-44	42.9885029001587	1	0.266	2.4981214740008E-39	37	chchd7	125986262
27565	LOC125987300	0	42.9147434860575	0.991	0.889	0	2	rpl30	125987300
36328	LOC125994158	2.4877112320847E-74	42.8886231618852	0.975	0.125	7.31785136030036E-70	37	vdac3	125994158
20560	LOC125982419	2.61077729602661E-40	42.866428898923	0.599	0.487	7.67986249399186E-36	8	skp1	125982419
14138	LOC125978063	2.88546717010507E-254	42.6798424567947	0.82	0.243	8.48789022758107E-250	21	psap	125978063
16705	LOC125979761	0	42.6688148030163	0.397	0.113	0	3	p1b	125979761
5606	LOC125970762	9.02903725277689E-134	42.6471648939167	0.156	0.019	2.65598159827685E-129	14	yrf	125970762
10391	LOC125975114	0	42.606248669999	0.27	0.002	0	34	dpys	125975114
23707	LOC125984716	0	42.5863113858635	0.338	0.031	0	3	scg2b	125984716
6027	LOC125971077	0.000594116170233741	42.5136357124367	0.168	0.09	1	34	LOC125971077	125971077
9740	LOC125974717	0	42.4826074055672	0.493	0.112	0	6	LOC125974717	125974717
1675	LOC125967389	0	42.4761316593119	0.915	0.024	0	2	yom2b	125967389
17505	LOC125980196	1.87426675596289E-47	42.420659227353	0.748	0.227	5.51334308934045E-43	35	LOC125980196	125980196
4199	LOC125969415	0	42.3857309353005	0.602	0.126	0	10	npnt	125969415
21442	LOC125983172	3.5031801774786E-05	42.3838492984522	0.108	0.043	1	33	cabp5b	125983172
19945	LOC125982037	0	42.3698184173031	0.734	0.011	0	31	nt	125982037
34961	LOC125992455	1.68889853724038E-97	42.3647310106207	0.673	0.213	4.96806393714631E-93	30	lta4h	125992455
5204	LOC125970469	1.26166792080903E-48	42.3602338574448	1	0.229	3.71132235585183E-44	37	rpl23	125970469
8661	LOC125973537	0	42.2845844808434	0.939	0.122	0	17	LOC125973537	125973537
7558	LOC125972533	0	42.2833205381776	0.699	0.08	0	25	pxylp1	125972533
22244	LOC125983703	7.0366201761617E-48	42.2290926081861	0.09	0.191	2.06989219101973E-43	2	p3h4	125983703
20228	LOC125982253	0	42.1530414371955	0.95	0.005	0	37	LOC125982253	125982253
14961	LOC125978586	0	42.0536379630134	0.406	0.099	0	8	cdk1	125978586
8834	LOC125973713	0	42.0489415821238	0.907	0.111	0	17	ppp2r3b	125973713
1986	LOC125967607	0	41.9555729524305	0.525	0.038	0	31	sall1	125967607
7380	LOC125972380	9.80654326402932E-253	41.944591969239	0.127	0.004	2.88469276654686E-248	23	rnaset2l	125972380
2825	LOC125968540	3.09465332457718E-148	41.9405099310116	0.549	0.309	9.10323221957622E-144	8	smc3	125968540
4961	LOC125970321	0	41.9241576512181	0.179	0.023	0	5	LOC125970321	125970321
31956	LOC125990451	0	41.9151248676353	0.277	0.002	0	34	LOC125990451	125990451
19067	LOC125981250	1.51352881944337E-116	41.8824403417307	0.102	0.004	4.45219637527463E-112	31	LOC125981250	125981250
9851	LOC125974773	0	41.8752154499659	0.131	0.001	0	34	LOC125974773	125974773
27426	LOC125987215	7.67501166216464E-32	41.8705789085114	1	0.469	2.25768143054235E-27	37	LOC125987215	125987215
23597	LOC125984632	4.53466361876549E-119	41.8139551566718	0.414	0.072	1.33391665009606E-114	27	pth1r	125984632
34978	LOC125992468	0.000437764387878802	41.7671465060713	0.334	0.279	1	14	cacna1c	125992468
6796	LOC125971992	4.83351574238012E-07	41.7396794724996	0.302	0.255	0.0142182699077854	8	pha4l	125971992
19755	LOC125981926	1.02160816655866E-11	41.5650502757016	0.18	0.104	3.00516258274895E-07	14	LOC125981926	125981926
15300	LOC125978825	3.90370759777275E-40	41.5499689173862	0.355	0.057	1.14831462696083E-35	35	LOC125978825	125978825
15530	LOC125978983	0	41.5281142097331	0.411	0.018	0	27	vit	125978983
15120	LOC125978721	2.1305279690841E-21	41.4276908291148	0.195	0.076	6.26716107385778E-17	17	rgs7	125978721
33268	LOC125991377	0	41.3980476925744	0.912	0.194	0	2	LOC125991377	125991377
33973	LOC125991800	0	41.3804068868586	0.66	0.021	0	17	LOC125991800	125991800
36319	LOC125994142	3.3960699831251E-104	41.3674912371871	0.407	0.084	9.9898794623608E-100	27	fst	125994142
20918	LOC125982660	2.01668488007184E-35	41.3292156541305	0.829	0.699	5.93228024321933E-31	14	LOC125982660	125982660
19030	LOC125981234	0	41.2152453180476	0.689	0.003	0	31	pcare1	125981234
22923	LOC125984084	0	41.2125409371337	0.389	0.009	0	23	vplb	125984084
20832	LOC125982588	1.94942200277303E-20	41.1798959342822	0.414	0.264	5.73441976335715E-16	14	LOC125982588	125982588
26433	LOC125986598	0	41.156090684857	0.227	0.003	0	23	LOC125986598	125986598
18316	LOC125980814	2.44057440613311E-26	41.0802972582594	0.083	0.188	7.17919367308117E-22	8	bmp4	125980814
36485	LOC125994306	1.05388324247963E-282	41.0741567329919	0.238	0.013	3.10010294607808E-278	23	nos1	125994306
20629	LOC125982478	5.89083679705777E-110	41.0181024788321	0.151	0.022	1.73284855222251E-105	14	ppp1r14	125982478
12178	LOC125976750	0	41.0154892190227	0.922	0.27	0	17	slc25a55	125976750
23954	LOC125984879	6.3125105822174E-151	40.9859775618743	0.456	0.231	1.85688811286507E-146	5	LOC125984879	125984879
26403	LOC125986569	2.10594600142955E-122	40.9700672716519	0.162	0.014	6.19485075780518E-118	23	LOC125986569	125986569
4667	LOC125970114	8.06509720560191E-67	40.8872102262991	0.608	0.294	2.37242899399986E-62	23	LOC125970114	125970114
11844	LOC125976176	1.08210553233081E-37	40.881684339825	1	0.349	3.18312163390431E-33	37	grpel1	125976176
3020	LOC125968641	4.79653204619818E-213	40.863495073	0.635	0.091	1.41094786670966E-208	31	hap1	125968641
11885	LOC125976197	0	40.6713365243809	0.976	0.141	0	2	gamt	125976197
29867	LOC125988960	0	40.6695643593436	0.69	0.169	0	8	tspan2b	125988960
19693	LOC125981886	2.83885256230792E-187	40.5845487852831	0.619	0.096	8.35076869728497E-183	31	csl6	125981886
2542	LOC125968425	0	40.5270303484396	0.529	0.005	0	18	sgms2	125968425
4858	LOC125970247	1.07099706618809E-114	40.5231432097752	0.311	0.053	3.15044496989888E-110	23	chid1	125970247
10509	LOC125975174	0	40.517277825892	0.397	0.076	0	8	pou3f1	125975174
30977	LOC125989840	6.24251876346235E-51	40.4630720487024	0.327	0.139	1.83629931946009E-46	14	snx9b	125989840
30898	LOC125989797	3.14418446922131E-189	40.4618353314984	0.652	0.11	9.2489330346614E-185	31	napbb	125989797
24613	LOC125985260	0	40.4557878462958	0.235	0.002	0	23	cldn1	125985260
22246	LOC125983708	5.52465231810569E-34	40.438125900177	1	0.424	1.62513172589397E-29	37	phb	125983708
27951	LOC125987698	1.52904833940416E-39	40.3985876481233	1	0.322	4.49784859519126E-35	37	icos10	125987698
8731	LOC125973615	2.15671070719784E-118	40.37215766366	0.996	0.469	6.34418021629317E-114	29	LOC125973615	125973615
13306	LOC125977453	5.85485291713961E-75	40.3512003562626	0.602	0.205	1.72226353410579E-70	31	plekha6	125977453
27279	LOC125987120	1.66510391900781E-59	40.3456129513641	0.142	0.058	4.89806968815336E-55	5	LOC125987120	125987120
2603	LOC125968465	0	40.2155089375873	0.314	0.005	0	23	yh9	125968465
23854	LOC125984815	0.00189750036723129	40.2002494505029	0.111	0.171	1	23	pcdh19	125984815
11826	LOC125976165	5.23086746045055E-196	40.1751824251086	0.65	0.212	1.53871197216613E-191	13	prrx1b	125976165
23709	LOC125984718	0	40.1750132322925	0.285	0.048	0	8	pax3	125984718
16937	LOC125979856	0	40.1445519698818	0.869	0.02	0	17	LOC125979856	125979856
30107	LOC125989151	1.79206378597199E-38	40.132380301984	0.354	0.175	5.2715348328152E-34	14	hspg2	125989151
9280	LOC125974054	0	40.0973607298003	0.691	0.045	0	25	LOC125974054	125974054
6074	LOC125971116	6.43579803995256E-35	40.0652724465355	1	0.403	1.89315435143245E-30	37	tf	125971116
2564	LOC125968437	1.35551872992995E-203	40.0091413146317	0.925	0.102	3.98739389596196E-199	35	inab	125968437
7446	LOC125972444	0	39.8945703396612	0.73	0.222	0	12	nectin1b	125972444
26875	LOC125986833	4.65898353539353E-34	39.8877571476108	1	0.413	1.37048659677136E-29	37	tomm7	125986833
22760	LOC125983977	0	39.8648667989502	0.946	0.031	0	2	LOC125983977	125983977
4196	LOC125969411	0	39.8019220860518	0.273	0	0	30	LOC125969411	125969411
9244	LOC125974028	0	39.7920639605702	0.753	0.064	0	17	LOC125974028	125974028
10275	LOC125975021	0	39.7122216811307	0.43	0.01	0	35	irx4	125975021
12866	LOC125977159	1.34358783884724E-27	39.6849392277387	0.336	0.09	3.95229798675303E-23	34	suclg2	125977159
34709	LOC125992271	1.31593051522867E-19	39.6718692748555	0.628	0.488	3.87094120359666E-15	14	gdi2	125992271
4582	LOC125970074	1.66805815086466E-213	39.5141632052669	0.137	0.009	4.90675985658348E-209	14	LOC125970074	125970074
36630	LOC125994416	1.15612984837934E-291	39.4998487700861	0.512	0.04	3.40087156199267E-291	31	wdr31	125994416
16011	LOC125979361	2.00167764746101E-171	39.4799571838787	0.127	0.01	5.88813496777131E-167	14	ttc28	125979361
2698	LOC125968495	3.61630336949613E-278	39.4766520385407	0.153	0.006	1.06377179917098E-273	20	slc22a7	125968495
35313	LOC125993539	5.16528663545044E-159	39.462814156153	0.594	0.348	1.5194207166841E-154	8	snrnp200	125993539
17392	LOC125980107	9.08822199723168E-08	39.4611184976203	0.13	0.069	0.00267339138270566	22	LOC125980107	125980107
13355	LOC125977484	7.1956624106121E-26	39.4499907800056	0.113	0.182	2.11667605470566E-21	2	tgfbi	125977484
8749	LOC125973636	0	39.3876759519468	0.62	0.03	0	20	gpr143	125973636
30728	LOC125989514	4.6994500573432E-35	39.3784869837294	0.724	0.476	1.38239022886807E-30	26	if	125989514
7250	LOC125972292	4.78347677877384E-42	39.3548748003074	1	0.292	1.40710752924411E-37	37	sdhdb	125972292
11061	LOC125975480	2.53065889746788E-35	39.3312286626824	0.224	0.125	7.44418621279153E-31	8	rspo3	125975480
20906	LOC125982653	1.69919517684654E-125	39.3241975412757	0.27	0.068	4.99835253221177E-121	12	flrt1	125982653
29650	LOC125988828	1.58258255641892E-130	39.301158189392	0.541	0.317	4.65532484796189E-126	8	smc1	125988828
31322	LOC125990106	8.37918417356339E-21	39.278701539065	0.127	0.056	2.46482081649541E-16	12	slc24a4b	125990106
23634	LOC125984665	0	39.2640742868202	0.932	0.034	0	2	jph1b	125984665
4631	LOC125970097	0	39.1760364228731	0.559	0.011	0	23	LOC125970097	125970097
1197	LOC125967102	7.77059014683829E-34	39.1171571089426	0.646	0.561	2.28579679759395E-29	8	hypk	125967102
34730	LOC125992289	2.8176276671206E-142	39.0355897608251	0.526	0.176	8.28833354560195E-138	14	LOC125992289	125992289
529	LOC125966706	0	39.0120533521187	0.57	0.005	0	31	nr2e3	125966706
8742	LOC125973633	0	39.0097559391775	0.929	0.229	0	9	gfl6	125973633
28414	LOC125987963	2.81908372333615E-89	38.986724046118	0.571	0.282	8.29261668056562E-85	14	LOC125987963	125987963
22162	LOC125983658	2.32282643910983E-245	38.8606723572743	0.833	0.363	6.83282625328547E-241	13	kdelr2	125983658
7426	LOC125972422	0	38.8598864384136	0.744	0.063	0	25	npas1	125972422
10865	LOC125975370	3.49720462897286E-292	38.7744769961371	0.926	0.279	1.02873771365866E-292	17	pbxip1b	125975370
1190	LOC125967097	8.40219798201303E-35	38.7232940733015	1	0.404	2.47159055838895E-30	37	ndufs3	125967097
22433	LOC125983794	3.49646685428467E-83	38.6994061225388	0.292	0.058	1.02852068985638E-78	23	bca3b	125983794
2606	LOC125968467	0.00473151424280439	38.6923563295055	0.198	0.17	1	12	LOC125968467	125968467
34525	LOC125992181	4.20119284720425E-206	38.6583374196715	0.325	0.028	1.2358228879336E-201	26	slc6a13	125992181
36779	LOC125994571	7.57331406721748E-105	38.6415583946805	0.163	0.026	2.22776606601269E-100	14	plk2b	125994571
20677	LOC125982500	3.24203792589843E-73	38.6050572388168	0.139	0.007	9.53677876282283E-69	34	kl	125982500
17425	LOC125980128	0	38.5865821883257	0.394	0.015	0	27	tgfb5	125980128
32303	LOC125990635	5.626089102134E-55	38.582570637366	0.659	0.34	1.65497037028374E-50	26	sesn1	125990635
3171	LOC125968723	7.04035030309508E-292	38.5422164006838	0.605	0.056	2.07098944515845E-291	29	prss12	125968723
6296	LOC125971236	8.6537932363295E-32	38.5251854232013	0.285	0.137	2.54559981839869E-27	14	snx1	125971236
16940	LOC125979858	0	38.4146074768469	0.925	0.008	0	37	chrnb1l	125979858
26553	LOC125986663	3.46168140292185E-65	38.3463493318254	1	0.671	1.01828820148349E-60	35	stmn1	125986663
12608	LOC125976994	0	38.3328284458117	0.353	0.018	0	22	cldn19	125976994
20857	LOC125982620	3.52179587643397E-53	38.2880720377726	0.879	0.314	1.03597147501182E-48	35	dpysl3	125982620
3166	LOC125968718	0	38.2742238732798	0.512	0.004	0	31	LOC125968718	125968718
9570	LOC125974236	3.25988843534767E-21	38.2372543876681	0.971	0.948	9.5892878214187E-17	8	rpl8	125974236
11577	LOC125975819	0	38.2336889504832	0.374	0.071	0	8	crabp2	125975819
3963	LOC125969248	0	38.1981826372618	0.946	0.032	0	2	LOC125969248	125969248
24849	LOC125985379	3.59742848014299E-165	38.1254466995057	0.254	0.071	1.05821956171886E-160	8	cm4	125985379
33490	LOC125991537	1.64740424037545E-29	38.0642346705181	0.601	0.327	4.84600431348843E-25	26	timp2	125991537
11873	LOC125976189	0	38.0395170979278	0.475	0.017	0	13	nos1b	125976189
16395	LOC125979565	0	38.0059445902617	0.637	0.103	0	3	st8sia5	125979565
28683	LOC125988115	0	37.9955183128333	0.748	0.098	0	17	pcbp4	125988115
24691	LOC125985313	0	37.9600513135805	0.41	0.022	0	31	carmil3	125985313
14139	LOC125978065	2.39029035577586E-41	37.9327968381446	1	0.299	7.03127811055028E-37	37	rps6	125978065
33911	LOC125991767	0	37.9316540307377	0.884	0.048	0	17	LOC125991767	125991767
23971	LOC125984899	0	37.9095514858485	0.146	0.001	0	34	gad3	125984899
13796	LOC125977731	7.82744633366409E-117	37.8557747007784	0.161	0.006	2.30252161351063E-112	34	uroc1	125977731
28913	LOC125988281	4.41670165204618E-292	37.7880368180437	0.954	0.464	1.29921695796591E-291	16	LOC125988281	125988281
3766	LOC125969104	7.48251626885973E-77	37.7679175244037	0.783	0.612	2.20105698564778E-72	12	tnrc6c2	125969104
101	LOC125965755	0	37.7584492005311	0.996	0.963	0	2	rpl35	125965755
4944	LOC125970307	1.66228326180809E-182	37.7201390044325	0.453	0.196	4.88977244293468E-178	8	LOC125970307	125970307
30355	LOC125989304	0	37.6147663477039	0.543	0.045	0	8	sox3	125989304
6574	LOC125971787	5.7874886474717E-181	37.6081587410369	0.624	0.143	1.70244766054027E-176	22	lsamp	125971787
12501	LOC125976934	1.77286154137535E-127	37.5871712491731	0.329	0.13	5.21504951010973E-123	8	LOC125976934	125976934
16177	LOC125979435	0.000275889094905853	37.5464143610731	0.124	0.084	1	14	c6	125979435
34989	LOC125992477	0	37.5252160014372	0.86	0.064	0	17	yf6	125992477
33856	LOC125991732	8.81103245834627E-110	37.5148254121036	0.304	0.051	2.59185330794714E-105	25	ift140	125991732
11698	LOC125976091	0	37.5042219372456	0.598	0.012	0	31	rx1	125976091
6645	LOC125971844	1.37747671565168E-138	37.4980561469514	0.728	0.54	4.05198550676097E-134	8	taf15	125971844
15413	LOC125978903	2.98609714961127E-29	37.4517107556495	0.508	0.254	8.78390337529652E-25	31	nk3b	125978903
10911	LOC125975397	3.65295376372884E-75	37.4192537096738	0.313	0.102	1.07455287913847E-70	14	LOC125975397	125975397
28029	LOC125987751	1.31132670863306E-65	37.4038930430172	0.475	0.14	3.85739864611502E-61	31	LOC125987751	125987751
31164	LOC125989986	5.3275645595821E-36	37.3950867868244	1	0.377	1.56715639084667E-31	37	tomm5	125989986
7515	LOC125972495	0	37.3934013828919	0.636	0.147	0	13	LOC125972495	125972495
7445	LOC125972443	0	37.3873061518862	0.602	0.097	0	13	cdon	125972443
1117	LOC125967063	0	37.3845109734166	0.572	0.105	0	3	p1	125967063
23725	LOC125984730	0	37.3824243128788	0.678	0.017	0	23	p1s3b	125984730
26775	LOC125986773	0	37.3582781691608	0.305	0.003	0	23	nxa14	125986773
12427	LOC125976883	7.96871306888231E-161	37.355597751723	0.782	0.393	2.34407663634242E-156	13	LOC125976883	125976883
20198	LOC125982232	0	37.3106555937007	0.407	0.006	0	22	plp1b	125982232
7199	LOC125972243	3.62165219407619E-271	37.3065906617356	0.5	0.186	1.06534520940945E-266	8	LOC125972243	125972243
1114	LOC125967056	0	37.2787151702174	0.361	0.056	0	3	LOC125967056	125967056
27883	LOC125987533	6.89465370948593E-137	37.1839832558313	0.272	0.095	2.02813133518238E-132	7	ddah2	125987533
8955	LOC125973822	2.35657524073845E-96	37.1312794702369	0.37	0.071	6.93210172815622E-92	26	LOC125973822	125973822
36950	LOC125994713	1.7447594316978E-42	37.1084097804204	1	0.286	5.13238434428226E-38	37	LOC125994713	125994713
34994	LOC125992480	0	37.1056871087749	0.774	0.058	0	10	yf5	125992480
32387	LOC125990754	1.60163819321636E-15	37.0575290606855	0.589	0.474	4.71137890916524E-11	23	ctsf	125990754
4932	LOC125970298	1.76068099835752E-39	37.0488674688994	0.35	0.074	5.17921922476847E-35	34	LOC125970298	125970298
9522	LOC125974209	8.32340504455321E-114	36.9941277228433	1	0.083	2.44841282790577E-109	37	tbx15	125974209
15511	LOC125978974	1.09832511662118E-53	36.9820400181691	0.438	0.302	3.23083316305286E-49	3	ppp3r1	125978974
28431	LOC125987987	5.75549926700056E-58	36.9801796946752	0.31	0.138	1.69303766438088E-53	12	LOC125987987	125987987
6602	LOC125971809	0	36.9653669394137	0.545	0.08	0	3	fxyd6	125971809
18431	LOC125980878	0	36.9282215013379	0.309	0.008	0	17	LOC125980878	125980878
33655	LOC125991628	1.75154218308676E-274	36.8951100742753	0.284	0.019	5.15233648576802E-270	23	itgb4	125991628
7379	LOC125972379	1.33067632287738E-10	36.8902085050802	0.675	0.534	3.91431747137609E-06	26	spcs2	125972379
24852	LOC125985381	0	36.873411128888	0.695	0.171	0	3	LOC125985381	125985381
27010	LOC125986919	0	36.8649395819762	0.484	0.006	0	23	LOC125986919	125986919
30160	LOC125989186	1.93337676083018E-148	36.85649112517	0.416	0.031	5.68722107965805E-144	34	LOC125989186	125989186
20384	LOC125982329	0	36.8466025702826	0.178	0.013	0	8	zic6	125982329
13827	LOC125977750	8.17859415305943E-82	36.8313472895765	0.532	0.198	2.40581525606396E-77	23	txnrd3	125977750
13457	LOC125977553	0	36.8279880357286	0.979	0.579	0	2	hcy	125977553
35397	LOC125993571	5.06788009456034E-61	36.8102533151801	0.271	0.071	1.49076760861587E-56	17	smtnb	125993571
6498	LOC125971608	1.59133888548207E-07	36.804155837858	0.118	0.056	0.00468108246553405	22	cks2	125971608
19521	LOC125981770	0	36.7700111826041	0.52	0.003	0	31	LOC125981770	125981770
25729	LOC125985950	5.31765281590625E-34	36.7655262962903	1	0.422	1.56424075232698E-29	37	ndufb4	125985950
31718	LOC125990334	2.77436107674886E-36	36.7518092586339	0.332	0.1	8.16106054336446E-32	28	vlb	125990334
35796	LOC125993816	4.00348728979584E-48	36.7337754189742	1	0.238	1.17766582116634E-43	37	ndog	125993816
8329	LOC125973309	6.07896868778378E-44	36.7127590353119	0.277	0.042	1.78818942919848E-39	34	lovl1b	125973309
3808	LOC125969148	0	36.685324393252	0.956	0.033	0	2	LOC125969148	125969148
11005	LOC125975437	2.01801482859214E-21	36.6286597762549	0.353	0.264	5.93619241978665E-17	8	fna3b	125975437
6336	LOC125971256	1.03808623961739E-61	36.6204372177049	0.243	0.058	3.05363448245853E-57	20	LOC125971256	125971256
3783	LOC125969122	1.00251261991417E-13	36.5714209272366	0.212	0.062	2.94899112273952E-09	34	LOC125969122	125969122
9741	LOC125974718	0	36.5569016741657	0.185	0.017	0	8	LOC125974718	125974718
25832	LOC125986061	1.66426931602005E-164	36.5347908054232	0.891	0.764	4.89561462000458E-160	8	LOC125986061	125986061
16525	LOC125979658	2.68328024331461E-06	36.4456292458173	0.295	0.204	0.0789313716373427	16	vav2	125979658
1620	LOC125967359	0	36.3661974384016	0.498	0.009	0	30	LOC125967359	125967359
8315	LOC125973300	5.55040208957753E-25	36.3155266437471	0.468	0.277	1.63270627867013E-20	18	phgdh	125973300
27457	LOC125987228	6.22608469621551E-41	36.2449686487228	1	0.305	1.83146507423875E-36	37	ndufv1	125987228
10625	LOC125975257	0	36.1794653077916	0.751	0.011	0	17	yom3	125975257
27551	LOC125987291	5.92570488645167E-177	36.1599670388691	0.623	0.369	1.74310534939862E-172	8	hdgfl3	125987291
3319	LOC125968831	0	36.154851974046	0.212	0.001	0	34	spink4	125968831
32376	LOC125990693	4.41704678676385E-61	36.1513666313222	0.462	0.127	1.29931848279445E-56	28	LOC125990693	125990693
12362	LOC125976835	9.86160763914057E-47	36.108634237765	0.463	0.163	2.90089050312959E-42	31	las1	125976835
35750	LOC125993790	4.06680763616836E-168	36.0913640820271	0.603	0.352	1.19629213425529E-163	8	LOC125993790	125993790
24544	LOC125985225	1.16201916008192E-143	36.0599875011733	0.368	0.149	3.41819556129698E-139	8	cadm3	125985225
24839	LOC125985367	0	36.0518109703297	0.124	0.001	0	34	proc	125985367
2117	LOC125967681	1.10676273612079E-50	36.0181753096154	0.637	0.533	3.25565326457291E-46	8	nkrd11	125967681
2937	LOC125968590	2.24170954269827E-238	36.0112297627027	0.2	0.011	6.59421279080122E-234	21	LOC125968590	125968590
36420	LOC125994216	2.66198195579028E-80	36.0071557602242	0.251	0.108	7.83048612115268E-76	8	tal2	125994216
6522	LOC125971759	2.41090346826522E-132	35.9915568572515	0.111	0.004	7.09191364224897E-128	31	LOC125971759	125971759
34205	LOC125992005	2.97410290174909E-84	35.980949332607	0.634	0.482	8.74862109578513E-80	8	lsm8	125992005
18290	LOC125980757	2.02353407218435E-232	35.96791322247	0.419	0.142	5.95242782673748E-228	8	haus2	125980757
12873	LOC125977163	5.36909583623442E-32	35.7588407999681	0.134	0.061	1.57937323118672E-27	8	pha2	125977163
17831	LOC125980509	8.99149672867793E-73	35.7563940490697	0.662	0.529	2.6449386777079E-68	8	rsrp1	125980509
8666	LOC125973542	0	35.7452435177299	0.241	0.003	0	23	col28a2	125973542
36803	LOC125994603	8.0101624396175E-48	35.7037458557048	0.524	0.382	2.35626938323788E-43	8	fbrsl1	125994603
14449	LOC125978275	4.64827492054036E-45	35.7030455403846	0.474	0.193	1.36733655062615E-40	27	rhoq	125978275
17866	LOC125980539	2.19060511352264E-78	35.6849613447634	1	0.419	6.44388400193819E-74	35	rtn1	125980539
28662	LOC125988107	0	35.5961029026652	0.809	0.282	0	2	LOC125988107	125988107
12288	LOC125976802	1.63389655609475E-13	35.5920187007026	0.166	0.1	4.80627010940831E-09	12	synpr	125976802
36771	LOC125994563	8.90694675361689E-34	35.5647311985249	0.412	0.265	2.62006745704394E-29	12	LOC125994563	125994563
4215	LOC125969435	7.67408299996568E-92	35.5316877850711	0.263	0.02	2.2574082552699E-87	34	rbm47	125969435
5146	LOC125970433	9.52369211935729E-57	35.5036938048448	0.17	0.044	2.80148927383014E-52	14	lyve1b	125970433
32534	LOC125990927	0	35.4821954367737	0.322	0.01	0	23	g6pc3	125990927
12657	LOC125977033	1.55587293214605E-131	35.4770177303041	1	0.07	4.57675581720081E-127	37	LOC125977033	125977033
24715	LOC125985320	0	35.4310680291618	0.697	0.07	0	23	dsp	125985320
7597	LOC125972569	2.14005986201421E-39	35.4096400624838	0.194	0.066	6.29520009010101E-35	16	rflnb	125972569
15458	LOC125978939	3.87268866918427E-20	35.4082987906138	0.149	0.098	1.13919009892724E-15	3	LOC125978939	125978939
28726	LOC125988142	1.28572139474868E-291	35.3619001994799	0.348	0.026	3.78207805479273E-293	25	samd10b	125988142
176	LOC125965835	2.04768173500948E-187	35.3603977596463	0.74	0.215	6.02346059170389E-183	17	opep	125965835
8637	LOC125973521	0	35.3490243942155	0.968	0.093	0	17	trim63b	125973521
7848	LOC125972725	0	35.2762987546945	0.808	0.314	0	12	b21l1	125972725
15023	LOC125978640	1.44656559893755E-21	35.2716448346317	0.107	0.037	4.2552173658347E-17	14	hpse2	125978640
14290	LOC125978165	3.89578260551565E-52	35.2639650250514	0.37	0.13	1.14598341123848E-47	23	LOC125978165	125978165
26269	LOC125986333	3.45371184150788E-41	35.2357180744234	0.116	0.029	1.01594387529796E-36	13	inhb	125986333
3443	LOC125968915	2.12355698579584E-83	35.2045903840671	0.784	0.675	6.24665522941703E-79	8	cct4	125968915
6395	LOC125971294	4.74768645235451E-174	35.1354491394591	0.35	0.126	1.3965794468246E-169	8	2f4	125971294
20721	LOC125982521	2.03465685266492E-100	35.0847419380566	0.322	0.069	5.98514659779914E-96	20	LOC125982521	125982521
6621	LOC125971823	8.8586185255491E-132	35.0734653374308	0.141	0.011	2.60585122547552E-127	20	dac	125971823
26377	LOC125986539	0	35.0457562970069	0.782	0.213	0	13	fkbp9	125986539
22159	LOC125983654	1.96737602781026E-130	35.0043900988814	0.761	0.595	5.78723332340667E-126	8	LOC125983654	125983654
21066	LOC125982763	1.57479805199166E-119	34.9680428607282	0.668	0.249	4.63242594973868E-115	23	chmp1b	125982763
5915	LOC125970972	0	34.9282536821975	0.324	0.024	0	8	scl1b	125970972
31024	LOC125989878	0	34.870219849607	0.987	0.086	0	17	LOC125989878	125989878
3373	LOC125968872	1.5239114183657E-139	34.8625770181159	0.603	0.376	4.48273782826455E-135	8	np32b	125968872
22151	LOC125983645	8.1628159923965E-113	34.8523124432161	0.255	0.097	2.40117395232335E-108	7	LOC125983645	125983645
52	LOC125965736	2.7951996062334E-78	34.8312236491525	0.311	0.072	8.22235916169617E-74	23	LOC125965736	125965736
2734	LOC125968504	5.4263462417484E-105	34.8080300117778	0.707	0.57	1.59621401047271E-100	8	if4a3	125968504
22072	LOC125983589	1.6385135265665E-169	34.7649828920052	0.257	0.071	4.81985138974802E-165	8	cm5	125983589
22879	LOC125984058	9.86691082081019E-44	34.7272662103511	1	0.273	2.90245048704952E-39	37	rpl12	125984058
20449	LOC125982358	0	34.7125721665096	0.161	0.001	0	34	hpd	125982358
7951	LOC125972805	0	34.6640798357137	0.332	0.006	0	23	LOC125972805	125972805
14097	LOC125977917	2.81734248148285E-114	34.6594436837092	0.438	0.232	8.28749464352995E-110	8	LOC125977917	125977917
8451	LOC125973381	1.67051470337542E-186	34.6446502470902	0.125	0.024	4.91398605144915E-182	3	LOC125973381	125973381
22564	LOC125983854	0	34.6218646811359	0.545	0.004	0	31	LOC125983854	125983854
15367	LOC125978870	2.04725806052559E-265	34.5820518388362	0.172	0.012	6.02221431084209E-261	13	LOC125978870	125978870
33936	LOC125991785	0	34.5561781911188	0.535	0.088	0	14	cavin1b	125991785
16642	LOC125979735	1.32248828101814E-111	34.5515832973467	0.566	0.127	3.89023152744296E-107	31	dnm1	125979735
15153	LOC125978749	0	34.5435497822572	0.901	0.366	0	13	rrbp1	125978749
14752	LOC125978461	0	34.4923272401784	0.553	0.273	0	3	bcl11	125978461
28107	LOC125987797	1.66138337907891E-20	34.4777525729942	0.671	0.619	4.88712534789852E-16	8	LOC125987797	125987797
32256	LOC125990599	0	34.4733225821246	0.19	0.007	0	14	tcf21	125990599
34015	LOC125991924	1.86977584568591E-133	34.4708618055628	0.591	0.268	5.50013262766966E-129	12	ptpro	125991924
20979	LOC125982704	9.34735489660617E-55	34.4701114623094	0.18	0.059	2.74961791638567E-50	12	igsf5	125982704
40	LOC125965731	0	34.4692285505312	0.388	0.089	0	5	sfrp1	125965731
8311	LOC125973296	3.06354210412375E-150	34.4630859192258	0.651	0.427	9.01171545349041E-146	8	ppig	125973296
25351	LOC125985707	8.29370870948752E-109	34.4510597762239	0.366	0.107	2.43967735398285E-104	14	bambi	125985707
29697	LOC125988872	0	34.4079001188609	0.838	0.022	0	27	LOC125988872	125988872
33570	LOC125991572	4.37128917592292E-93	34.3464177722006	0.661	0.482	1.28585842398949E-88	8	LOC125991572	125991572
32700	LOC125991029	0	34.3056834157683	0.934	0.085	0	27	LOC125991029	125991029
12497	LOC125976932	3.54386509179357E-200	34.3041097978134	0.593	0.079	1.042463355402E-195	28	il17rd	125976932
34581	LOC125992207	0	34.2871957102884	0.249	0.003	0	23	LOC125992207	125992207
33404	LOC125991480	1.50974942094526E-46	34.2744754946797	0.164	0.046	4.44107889665257E-42	16	dlx3b	125991480
13125	LOC125977352	0	34.2712726996376	0.393	0.064	0	8	lrrn1	125977352
35425	LOC125993589	4.07338860047265E-233	34.236355470518	0.367	0.145	1.19822799071503E-228	3	pbx3b	125993589
30340	LOC125989296	3.39886359263899E-197	34.1890477253178	0.207	0.015	9.99809714410684E-193	22	LOC125989296	125989296
11912	LOC125976226	4.01359364487336E-129	34.1508216410566	0.835	0.447	1.18063870657595E-124	13	jun	125976226
4097	LOC125969338	0	34.1381226614211	0.357	0.001	0	31	LOC125969338	125969338
7251	LOC125972296	5.91891779928821E-41	34.1106858933052	1	0.304	1.74110885983862E-36	37	timm8b	125972296
26245	LOC125986317	1.15950703850148E-57	34.1098127084718	0.292	0.037	3.41080590445596E-53	34	ggh	125986317
22424	LOC125983789	4.75791633850379E-272	34.0985423944035	0.855	0.195	1.39958867013427E-267	25	notch3	125983789
34032	LOC125991930	2.60059874168488E-24	34.0370058780817	0.301	0.194	7.64992125854026E-20	12	LOC125991930	125991930
14663	LOC125978396	2.36942436428512E-80	34.0278253768082	0.549	0.178	6.96989870998112E-76	26	tsc22d3	125978396
1665	LOC125967382	0	33.9728006143596	0.603	0.053	0	12	pax6b	125967382
26644	LOC125986708	0	33.9575793687618	0.367	0.065	0	8	LOC125986708	125986708
6093	LOC125971133	0	33.9414057350616	0.333	0.001	0	21	LOC125971133	125971133
15910	LOC125979290	0	33.9118771074763	0.765	0.296	0	3	olfm1b	125979290
11357	LOC125975687	1.97143227583813E-34	33.9054816477226	0.322	0.126	5.79916518260545E-30	23	bc	125975687
12020	LOC125976293	6.70023911466192E-06	33.8866257377885	0.212	0.103	0.197094233796895	34	gmds	125976293
32227	LOC125990590	1.94684612711332E-102	33.8644237481387	0.204	0.011	5.72684256751654E-98	34	frk	125990590
24237	LOC125985062	6.76158075760554E-78	33.8591577322287	0.369	0.131	1.98898659565725E-73	14	tgm1l1	125985062
19046	LOC125981241	2.78892479620473E-29	33.8440508802921	1	0.609	8.20390118051584E-25	37	ndufc1	125981241
14340	LOC125978197	5.2009333318007E-62	33.8211884027117	0.124	0.024	1.52990654888249E-57	14	LOC125978197	125978197
3799	LOC125969134	0	33.8138882132089	0.504	0.003	0	31	LOC125969134	125969134
14337	LOC125978195	0	33.7850019154115	0.385	0.092	0	8	kif11	125978195
16663	LOC125979744	1.20542738439627E-152	33.7604469802839	0.614	0.241	3.54588519394006E-148	13	sec31	125979744
3858	LOC125969178	0	33.6902114017048	0.608	0.004	0	23	LOC125969178	125969178
17391	LOC125980106	3.85583415891305E-91	33.6878496301033	0.387	0.1	1.13423217618586E-86	20	gnaz	125980106
19479	LOC125981752	2.07592192687091E-22	33.6858328136695	0.222	0.09	6.10653194008348E-18	20	gltpd2b	125981752
26151	LOC125986256	0	33.6845181479864	0.831	0.059	0	17	klhl40b	125986256
3067	LOC125968670	1.36314614337061E-76	33.6309413051749	0.383	0.093	4.00983069533897E-72	26	LOC125968670	125968670
3762	LOC125969099	7.92569311476033E-43	33.6287461118336	1	0.272	2.3314218866379E-38	37	coq7	125969099
7683	LOC125972627	1.90713567943639E-171	33.5916218197974	0.186	0.016	5.61003031463009E-167	17	barx2	125972627
9577	LOC125974239	0	33.5591340114937	0.414	0.002	0	31	impg2	125974239
12932	LOC125977210	5.56940366441171E-127	33.479993778366	0.717	0.549	1.63829578192335E-122	8	top1	125977210
28820	LOC125988217	2.22245942334196E-134	33.4798453380606	0.288	0.062	6.5375866397027E-130	14	plxnd1	125988217
33326	LOC125991437	0	33.4667996098451	0.975	0.02	0	37	hpdl	125991437
18273	LOC125980747	1.69647765754043E-104	33.3606858400494	0.112	0.023	4.99035867742094E-100	8	foxg1	125980747
23156	LOC125984219	2.39269120128385E-11	33.2995539564145	0.234	0.124	7.03834043769657E-07	25	frmpd1b	125984219
11590	LOC125975829	0	33.2961023935512	0.117	0.001	0	34	poc4	125975829
18178	LOC125980693	0	33.2947662297848	0.241	0.004	0	34	ldh6a1	125980693
3674	LOC125969043	1.3375507535851E-05	33.2896068125176	0.38	0.257	0.393453929674594	34	hadh	125969043
32080	LOC125990503	0	33.2607163730988	0.358	0.003	0	34	LOC125990503	125990503
11119	LOC125975516	1.46333095141887E-108	33.254437839373	0.574	0.389	4.30453432669375E-104	8	LOC125975516	125975516
13551	LOC125977600	1.17946131579556E-41	33.2267050260002	1	0.296	3.46950340654421E-37	37	LOC125977600	125977600
13091	LOC125977317	4.6267114681664E-71	33.2112756011798	0.661	0.516	1.36099344547583E-66	8	snrpb	125977317
26569	LOC125986674	2.92014644184605E-175	33.2018322555018	0.575	0.314	8.58990277333435E-171	8	prpf19	125986674
23531	LOC125984605	1.78339478171562E-86	33.1859627831916	0.131	0.005	5.24603408989466E-82	34	LOC125984605	125984605
18501	LOC125980907	2.35873015862588E-184	33.1784947067436	0.586	0.319	6.9384406346139E-180	8	rbbp4	125980907
874	LOC125966901	0	33.1680818001645	0.698	0.091	0	13	fah	125966901
16851	LOC125979822	0	33.164952294541	0.387	0.074	0	8	ccnb3	125979822
34621	LOC125992226	1.15839881661918E-78	33.1512417101433	0.313	0.103	3.40754595896698E-74	14	lk3	125992226
34894	LOC125992398	0	33.1466491323808	0.792	0.033	0	30	LOC125992398	125992398
12969	LOC125977235	5.29480631169006E-06	33.1300232652386	0.139	0.069	0.155752022464675	31	LOC125977235	125977235
35122	LOC125992556	0	33.1254155143467	0.709	0.093	0	27	LOC125992556	125992556
14828	LOC125978509	0	33.083562414375	0.801	0.074	0	17	synpo2l	125978509
27471	LOC125987239	9.83858685619713E-16	33.0787621286756	0.124	0.041	2.89411870961895E-11	23	LOC125987239	125987239
24291	LOC125985104	6.23164616973408E-212	33.02486574088	0.393	0.041	1.83310103728898E-207	26	LOC125985104	125985104
10333	LOC125975066	0	33.0225714921075	0.451	0.007	0	23	yo1eb	125975066
34673	LOC125992252	4.65408883203104E-45	33.0036867535387	0.672	0.373	1.36904677083025E-40	26	slc38a4	125992252
36151	LOC125994028	0	32.8983414080482	0.319	0.06	0	8	ckap2l	125994028
20097	LOC125982187	0	32.8768751619782	0.28	0.045	0	8	kif4	125982187
25951	LOC125986143	1.398624568011E-71	32.8747922962	0.77	0.48	4.11419402926115E-67	23	chmp5b	125986143
33405	LOC125991482	0	32.8654646224906	0.812	0.064	0	17	ptges3l	125991482
12825	LOC125977134	4.98478941115164E-48	32.8503170734322	1	0.234	1.46632565318437E-43	37	LOC125977134	125977134
1457	LOC125967258	0	32.8332504439507	0.694	0.2	0	9	LOC125967258	125967258
12122	LOC125976713	1.20984834039913E-96	32.710834891607	0.627	0.459	3.55888987811809E-92	8	LOC125976713	125976713
986	LOC125966973	9.6789582318534E-292	32.709965213585	0.404	0.151	2.847162353482E-292	3	xpr1	125966973
30183	LOC125989205	2.35982980433362E-09	32.6990784605342	0.221	0.18	6.94167535242777E-05	7	LOC125989205	125989205
33763	LOC125991673	1.40752451506884E-08	32.6939912263173	0.159	0.075	0.00041403741135265	26	LOC125991673	125991673
33364	LOC125991460	0	32.6919727535773	0.381	0.002	0	31	pde6	125991460
7753	LOC125972683	2.70338891390039E-229	32.6779027262309	0.374	0.116	7.95228882912939E-225	8	rrm1	125972683
2903	LOC125968573	2.60184405317667E-16	32.6713403975375	0.926	0.904	7.65358446682451E-12	8	rpl9	125968573
34975	LOC125992464	0.00115923684416302	32.6384622969148	0.673	0.617	1	14	tp6v1f	125992464
34835	LOC125992357	0.000400225467333036	32.627728314835	0.272	0.248	1	8	ube2h	125992357
11285	LOC125975644	0	32.6160367214768	0.173	0.005	0	23	LOC125975644	125975644
6361	LOC125971275	2.50040669235636E-17	32.5893365289628	0.121	0.016	7.35519632623547E-13	35	LOC125971275	125971275
10419	LOC125975135	0	32.579031151583	0.712	0.221	0	2	LOC125975135	125975135
7567	LOC125972540	0	32.5481306678357	0.212	0.002	0	34	rbp2	125972540
37052	LOC125994763	0	32.5112570999072	0.262	0.004	0	23	noxa1	125994763
4496	LOC125969615	1.86771103860565E-42	32.4940336862618	0.338	0.152	5.49405879116238E-38	13	LOC125969615	125969615
15973	LOC125979326	7.99147647145366E-205	32.4932911611182	0.156	0.024	2.35077271884281E-200	8	LOC125979326	125979326
32606	LOC125990973	2.69018819374443E-52	32.4827704410457	1	0.208	7.91345759071862E-48	37	rpl43	125990973
21979	LOC125983529	8.79660450893821E-09	32.465010814971	0.37	0.28	0.000258760918234926	14	fnb1	125983529
15457	LOC125978938	0	32.4546729172245	0.352	0.003	0	31	LOC125978938	125978938
34176	LOC125991989	7.52830170293439E-100	32.4534374406555	1	0.093	2.21452522893518E-95	37	tspan12	125991989
26536	LOC125986652	4.84479806824947E-118	32.447383357059	0.191	0.031	1.42514579975626E-113	13	sns	125986652
784	LOC125966854	0	32.4284079939471	0.586	0.007	0	31	LOC125966854	125966854
31226	LOC125990044	0	32.4166287376068	0.911	0.09	0	17	LOC125990044	125990044
11721	LOC125976107	4.54753423226184E-71	32.4087874454247	0.874	0.562	1.33770266976214E-66	16	LOC125976107	125976107
17121	LOC125979944	0	32.3620080646824	0.338	0.046	0	8	sapcd2	125979944
12908	LOC125977196	0	32.3501305389632	0.616	0.055	0	25	LOC125977196	125977196
27740	LOC125987417	0	32.1987385407656	0.754	0.03	0	23	LOC125987417	125987417
5734	LOC125970823	0	32.1949808304765	0.257	0.002	0	30	rag2	125970823
7121	LOC125972192	8.73849942273444E-182	32.1384035712698	0.34	0.05	2.57051699019156E-177	17	LOC125972192	125972192
24154	LOC125985007	0	32.1360733882118	0.578	0.083	0	3	LOC125985007	125985007
11700	LOC125976093	1.56696973455049E-13	32.0949004866048	0.178	0.08	4.60939817115373E-09	23	tnfaip8l1	125976093
7718	LOC125972652	3.06498966046713E-57	32.0804507454618	0.51	0.194	9.01597358523011E-53	27	palld	125972652
15010	LOC125978628	3.25848037101324E-29	32.0729811520206	0.14	0.047	9.58514585937256E-25	14	bcc2	125978628
21238	LOC125983058	2.17546843729072E-135	32.0635050314947	0.443	0.09	6.39935795513439E-131	23	LOC125983058	125983058
18226	LOC125980728	0	32.0545202002405	0.512	0.01	0	31	impg1b	125980728
16284	LOC125979505	0	32.0142530870569	0.998	0.966	0	2	rpl17	125979505
22330	LOC125983738	6.62395443129175E-168	32.0020010125059	0.823	0.644	1.94850243550878E-163	8	sf1	125983738
8063	LOC125972871	1.37907629608932E-176	31.9838339192283	0.46	0.204	4.05669083257635E-172	8	kmt2	125972871
20773	LOC125982542	2.12057418548148E-86	31.980053602561	0.372	0.197	6.23788102401233E-82	8	rbpjb	125982542
7539	LOC125972518	3.57029736554846E-167	31.9447408010525	0.428	0.18	1.05023867304973E-162	8	smc4	125972518
22391	LOC125983774	0	31.9138889401622	0.612	0.008	0	21	rl5c	125983774
8840	LOC125973726	2.05628011410036E-10	31.9074310059653	0.258	0.171	6.04875358363763E-06	14	lrrc58b	125973726
29725	LOC125988887	1.4017693867282E-151	31.9054619262231	1	0.061	4.12344482799967E-147	37	LOC125988887	125988887
3172	LOC125968725	2.85372622162994E-264	31.9008775578191	0.433	0.144	8.39452105354662E-260	7	xi1	125968725
25013	LOC125985462	0	31.8956324808924	0.708	0.032	0	17	kcnab1b	125985462
33951	LOC125991791	3.65551587695933E-121	31.8915738434123	0.32	0.051	1.07530655036636E-116	25	cpn1	125991791
22510	LOC125983834	3.25126503108297E-31	31.8871568518799	0.341	0.15	9.56392121543365E-27	23	slc27a1	125983834
29072	LOC125988410	2.35300433657025E-75	31.8609217718532	0.263	0.024	6.92159755645506E-71	34	t	125988410
20929	LOC125982674	0	31.8514108033375	0.124	0	0	23	p30	125982674
26480	LOC125986630	2.94897527456405E-08	31.8413611536952	0.119	0.046	0.000867470566765761	31	LOC125986630	125986630
16770	LOC125979790	0	31.8325092350618	0.345	0.07	0	8	ccnb1	125979790
23099	LOC125984183	9.45407993399707E-51	31.7882884109309	1	0.223	2.78101215338458E-46	37	txn2	125984183
35497	LOC125993641	8.23445300065624E-109	31.7853870599342	0.574	0.381	2.42224669467304E-104	8	sf3b2	125993641
16772	LOC125979792	0	31.752671155687	0.459	0.003	0	23	LOC125979792	125979792
16736	LOC125979776	0	31.7516331340152	0.997	0.941	0	2	rpl7	125979776
26682	LOC125986721	6.72656816203557E-66	31.7377395185523	0.475	0.138	1.97868729054438E-61	31	LOC125986721	125986721
10477	LOC125975159	1.78856694545152E-32	31.7354764370039	1	0.45	5.26124852674021E-28	37	rps12	125975159
30420	LOC125989326	8.48680741256873E-110	31.7315258958947	0.388	0.06	2.49647926848122E-105	30	LOC125989326	125989326
22186	LOC125983677	4.31470350342966E-50	31.7288037977847	1	0.224	1.26921318256887E-45	37	rps34	125983677
9185	LOC125973988	1.01089541206768E-190	31.7203195286778	0.732	0.509	2.97364994413829E-186	8	son	125973988
34076	LOC125991949	0	31.713945365988	0.446	0.013	0	23	LOC125991949	125991949
3332	LOC125968843	0	31.707605971028	0.241	0.002	0	34	tspan34	125968843
5168	LOC125970452	1.81417411260615E-127	31.7014398354855	0.503	0.29	5.33657456964224E-123	8	ccnd2	125970452
13862	LOC125977775	8.66894627536495E-283	31.692590152168	0.904	0.46	2.55005723636135E-278	13	fkbp11	125977775
9947	LOC125974840	0.000293693099091814	31.6806354867151	0.209	0.163	1	14	rl4	125974840
13897	LOC125977792	4.25676756370632E-137	31.6745184702175	0.218	0.036	1.25217074653985E-132	14	hyal2	125977792
8530	LOC125973440	1.25292749166797E-42	31.6475560433327	0.154	0.045	3.68561150949052E-38	14	slc7a8	125973440
15431	LOC125978922	0	31.6405537205084	0.476	0.002	0	23	LOC125978922	125978922
23299	LOC125984482	0	31.6392074091599	0.27	0.012	0	23	LOC125984482	125984482
21044	LOC125982748	0	31.6388480089058	0.664	0.01	0	35	LOC125982748	125982748
9288	LOC125974057	5.77766509992958E-14	31.6297690590826	0.123	0.036	1.69955796579528E-09	31	slc4a3	125974057
30924	LOC125989817	6.27379830195401E-202	31.6061472448134	0.554	0.273	1.84550050850279E-197	8	parp1	125989817
22581	LOC125983866	1.49339456149902E-82	31.5894454839084	0.991	0.374	4.39296944210551E-78	35	tubb4bl	125983866
16111	LOC125979395	2.98902472217255E-45	31.5829543764099	1	0.256	8.79251512274276E-41	37	cads	125979395
18516	LOC125980918	3.47987432239046E-121	31.570281831686	0.212	0.01	1.02363983067438E-116	34	LOC125980918	125980918
32449	LOC125990874	3.78009662575387E-235	31.533026918742	0.227	0.016	1.11195322343176E-230	20	LOC125990874	125990874
5791	LOC125970849	5.69589246450217E-36	31.5065567009951	0.525	0.061	1.67550372735796E-31	37	t	125970849
8097	LOC125972891	2.04933936278535E-21	31.485680936638	0.271	0.059	6.02833666956938E-17	35	ppp1r14ab	125972891
27552	LOC125987292	8.2932312474332E-204	31.463737050837	0.939	0.614	2.43953690374495E-199	13	ssr2	125987292
34757	LOC125992307	0	31.4615001717027	0.248	0.011	0	8	scl1	125992307
22562	LOC125983852	1.14078404793251E-95	31.4342708692806	0.5	0.116	3.35573035539826E-91	31	ttyh3	125983852
32849	LOC125991112	1.17804070623422E-104	31.4312355791796	0.661	0.482	3.46532454145857E-100	8	LOC125991112	125991112
22924	LOC125984085	1.07061990982675E-42	31.4060982652363	0.366	0.251	3.14933552674637E-38	5	LOC125984085	125984085
5069	LOC125970394	5.15535256577152E-56	31.4051622247167	0.467	0.152	1.51649851074735E-51	31	ric8b	125970394
12040	LOC125976517	4.69702280567848E-97	31.3596213149952	0.422	0.109	1.38167622851838E-92	23	LOC125976517	125976517
25350	LOC125985706	2.93553298963106E-75	31.350791350212	0.344	0.075	8.63516384229873E-71	26	jcad	125985706
28678	LOC125988113	0	31.3464038047571	0.242	0.054	0	3	LOC125988113	125988113
29277	LOC125988546	9.87410738461451E-34	31.3374150120058	0.177	0.065	2.9045674282582E-29	14	jam2	125988546
12344	LOC125976823	5.19058095858187E-05	31.330468630806	0.271	0.214	1	14	ctsz	125976823
8312	LOC125973297	0	31.3217551125244	0.93	0.065	0	17	klhl41	125973297
8686	LOC125973555	4.42488786273586E-115	31.2955591487462	0.105	0.013	1.30162501370238E-110	12	nr4a2	125973555
26108	LOC125986229	1.08724443495764E-105	31.2951743593104	0.109	0.029	3.1982382298714E-101	3	ntng1	125986229
6654	LOC125971852	1.47950621332026E-34	31.2901470829602	0.368	0.153	4.35211547710288E-30	25	ppm1lb	125971852
25777	LOC125986026	0	31.2675024147575	0.141	0.003	0	23	LOC125986026	125986026
25835	LOC125986064	1.84179234839839E-08	31.23378769481	0.461	0.549	0.00054178163720487	12	if2s3	125986064
20823	LOC125982580	0	31.2283583680536	0.374	0.05	0	3	gng3	125982580
10324	LOC125975062	4.16215918039511E-220	31.2163453134957	0.855	0.264	1.22434074450503E-215	25	id4	125975062
19448	LOC125981726	2.20131725883644E-106	31.2034341004917	0.575	0.216	6.47539484859327E-102	16	sh3pxd2b	125981726
12884	LOC125977174	2.1367606414348E-115	31.174175708778	0.192	0.014	6.28549510284462E-111	30	rbp7b	125977174
1226	LOC125967126	3.18821852891798E-250	31.1562423870783	0.162	0.014	9.37846362466514E-246	12	gldn	125967126
23458	LOC125984575	0	31.1237409243471	0.849	0.006	0	21	rc1b	125984575
13328	LOC125977472	5.43694524523631E-74	31.1174325948206	0.134	0.024	1.59933181333871E-69	13	gf6b	125977472
32164	LOC125990549	3.53956338344452E-98	31.1028328901379	0.114	0.033	1.04119796487404E-93	3	lamp5	125990549
1260	LOC125967151	0	31.0849217751995	0.344	0.053	0	3	slc17a6b	125967151
14803	LOC125978482	9.84492206600848E-47	31.0419683748679	0.176	0.089	2.89598227493705E-42	5	ltbp1	125978482
15317	LOC125978847	7.92053407366768E-280	31.0381694950835	0.571	0.078	2.32990430311009E-275	25	hs3st1	125978847
21850	LOC125983431	3.30058921075901E-162	31.0297466096943	0.137	0.008	9.70901322236872E-158	20	LOC125983431	125983431
4707	LOC125970137	0	31.0121512287821	0.402	0.002	0	31	LOC125970137	125970137
9720	LOC125974703	0	31.0118233749024	0.849	0.09	0	21	cmtm6	125974703
31940	LOC125990438	0.00149455778157051	30.9921840453586	0.269	0.214	1	18	ccn2	125990438
4940	LOC125970304	0	30.9849840967826	0.52	0.023	0	31	sb13b	125970304
22630	LOC125983888	0	30.9833291994783	0.838	0.109	0	25	ppap2d	125983888
32612	LOC125990975	7.01544397748064E-11	30.972457299644	0.179	0.092	2.0636630004157E-06	22	bms1	125990975
4695	LOC125970129	7.19362929977565E-82	30.939561460622	1	0.12	2.116077994822E-77	37	rapsn	125970129
9690	LOC125974690	1.6354548322009E-185	30.9024995861988	0.439	0.177	4.81085393440216E-181	8	rpa2	125974690
27834	LOC125987477	6.75660058068621E-08	30.8942501157628	0.14	0.047	0.00198752162681465	33	LOC125987477	125987477
25808	LOC125986039	0	30.8894113158059	0.912	0.275	0	2	smarcd3b	125986039
16224	LOC125979466	9.26196286242386E-174	30.8839402257099	0.34	0.03	2.7244989956106E-169	31	LOC125979466	125979466
23065	LOC125984156	5.00329771986713E-51	30.819259522537	0.278	0.08	1.47177005727612E-46	18	foxd7	125984156
8477	LOC125973395	1.09269612429615E-289	30.7790865547134	0.312	0.069	3.21427491922956E-285	8	cdca7	125973395
14513	LOC125978316	0	30.7674894587329	0.869	0.069	0	17	LOC125978316	125978316
24596	LOC125985251	1.76208610019747E-282	30.7556883267031	0.406	0.027	5.18335247234089E-278	31	LOC125985251	125985251
3501	LOC125968957	0	30.7329275548482	0.637	0.013	0	21	unc93b1	125968957
36528	LOC125994339	0	30.7200312585822	0.953	0.088	0	17	smyd1b	125994339
16665	LOC125979746	1.4693602813069E-38	30.7142248895825	0.203	0.105	4.32227020349238E-34	8	zswim6	125979746
27167	LOC125987013	1.1686139240702E-206	30.7011530777542	0.53	0.093	3.4375947190449E-202	23	fam83hb	125987013
24592	LOC125985247	9.47076073679203E-39	30.6738153830965	1	0.332	2.78591897833474E-34	37	ndufv2	125985247
4203	LOC125969417	3.76600357269071E-53	30.671895930049	0.201	0.092	1.1078076109427E-48	8	LOC125969417	125969417
20998	LOC125982713	5.94860119424402E-13	30.6431619918005	0.146	0.035	1.74984052729882E-08	34	sp	125982713
30292	LOC125989258	0	30.6367887193183	0.529	0.031	0	31	LOC125989258	125989258
31279	LOC125990077	0	30.6178063684424	0.818	0.011	0	27	pcolceb	125990077
9376	LOC125974096	1.84414621978428E-77	30.5725041683832	0.708	0.587	5.42474052011745E-73	8	sf3b1	125974096
3859	LOC125969180	9.84322915601629E-203	30.5363666167616	0.703	0.453	2.89548428853375E-198	8	smarce1	125969180
36604	LOC125994394	1.9807090143448E-165	30.5300823994746	0.159	0.008	5.82645363659666E-161	26	LOC125994394	125994394
20571	LOC125982426	3.70937898581091E-67	30.5284714587778	0.466	0.303	1.09115092246614E-62	8	cdkn2aipnl	125982426
13941	LOC125977829	3.60230407935059E-188	30.497913644682	0.102	0.015	1.05965376798177E-183	3	grm2	125977829
15844	LOC125979262	5.17970953284911E-207	30.4894363766185	0.411	0.086	1.52366335618289E-202	13	LOC125979262	125979262
12577	LOC125976976	0	30.4144813023015	0.835	0.268	0	13	slc2a10	125976976
19299	LOC125981406	3.41996492514682E-292	30.4123487442545	0.923	0.794	1.00601688238119E-292	3	LOC125981406	125981406
9723	LOC125974706	2.8578628798459E-179	30.3921811977458	0.901	0.36	8.40668944735469E-175	17	LOC125974706	125974706
6795	LOC125971991	0	30.371614403951	0.303	0.007	0	23	LOC125971991	125971991
5892	LOC125970943	0	30.3692176171929	0.278	0.012	0	23	hsd17b12	125970943
9333	LOC125974081	0	30.3646704467095	0.509	0.113	0	12	LOC125974081	125974081
10313	LOC125975050	1.34713647752704E-69	30.363495833703	0.353	0.101	3.96273666229353E-65	17	hoxa9b	125975050
7948	LOC125972800	0	30.3537506076414	0.322	0.003	0	23	LOC125972800	125972800
24089	LOC125984963	1.11185553351708E-133	30.3522525996952	0.19	0.007	3.27063423739383E-129	34	tmem125b	125984963
30584	LOC125989420	6.06475414304006E-42	30.336309790588	1	0.287	1.78400807871666E-37	37	hsd17b10	125989420
14809	LOC125978487	3.34121973540417E-15	30.3287295945869	0.185	0.051	9.82853197366492E-11	33	stc2	125978487
18876	LOC125981128	1.63812971635737E-120	30.3095641828854	0.687	0.495	4.81872237363684E-116	8	sumo3	125981128
10739	LOC125975312	9.08633100643086E-37	30.3054516756852	1	0.363	2.6728351288517E-32	37	tfb	125975312
8068	LOC125972876	7.35330467860569E-70	30.2899877408701	0.292	0.031	2.16304810425865E-65	34	slc37a4	125972876
5731	LOC125970818	2.24759132486993E-42	30.288488115276	1	0.288	6.61151464123739E-38	37	ndufa9	125970818
25294	LOC125985663	4.54269179666909E-124	30.2881440417387	0.726	0.55	1.33627821890818E-119	8	cct5	125985663
8850	LOC125973744	0	30.2876795828378	0.219	0.001	0	34	pdzk1	125973744
28193	LOC125987830	2.22454104598074E-05	30.2834543812975	0.107	0.068	0.654370994085695	14	LOC125987830	125987830
13064	LOC125977284	0	30.2833145689793	0.446	0.06	0	13	nbl1	125977284
26747	LOC125986749	2.35231155143132E-49	30.2613336396881	0.141	0.054	6.91955965969038E-45	8	LOC125986749	125986749
12384	LOC125976852	0	30.2581384593818	0.619	0.031	0	31	faim2b	125976852
21579	LOC125983241	2.38886779403887E-166	30.2406951910007	0.132	0.029	7.02709350294475E-162	3	LOC125983241	125983241
5485	LOC125970681	8.06387020535307E-153	30.2303632336302	0.557	0.093	2.37206805960666E-148	31	ckmt1	125970681
9246	LOC125974030	0	30.2282563141145	0.873	0.117	0	26	col18a1	125974030
3377	LOC125968880	1.48011802060189E-45	30.2256450704043	0.343	0.063	4.35391516940251E-41	34	slc25a10b	125968880
18875	LOC125981127	2.20811734035325E-75	30.2156227050173	0.714	0.588	6.49539796838313E-71	8	LOC125981127	125981127
7403	LOC125972399	7.11470333154742E-227	30.2151825046042	0.907	0.493	2.09286113200799E-222	13	LOC125972399	125972399
11090	LOC125975496	2.40127290743647E-37	30.2139423686784	1	0.355	7.06358438451512E-33	37	ndufa3	125975496
26394	LOC125986555	0	30.1958167248216	0.468	0.009	0	18	bmp8	125986555
34725	LOC125992284	0	30.1815620960794	0.867	0.112	0	29	LOC125992284	125992284
35114	LOC125992550	0	30.1684352172379	0.744	0.05	0	25	LOC125992550	125992550
14364	LOC125978208	4.47020038849856E-127	30.1627830291732	0.79	0.471	1.31495414628074E-122	13	ostc	125978208
7660	LOC125972615	9.85000460546567E-30	30.1541004793677	0.222	0.096	2.89747735474378E-25	14	kcnk6	125972615
21405	LOC125983156	0	30.1449882112682	0.732	0.19	0	13	rcn3	125983156
32463	LOC125990885	1.03239003240965E-35	30.1259791327018	1	0.378	3.03687851933623E-31	37	glud1b	125990885
12575	LOC125976973	1.32461254795402E-40	30.1107938697269	0.364	0.061	3.89648027106155E-36	35	cntn2	125976973
9384	LOC125974113	3.12515114628272E-34	30.0707510931891	1	0.418	9.19294461190526E-30	37	hspd1	125974113
31688	LOC125990317	4.8030499771676E-38	30.0610700134431	0.157	0.048	1.41286518128362E-33	16	LOC125990317	125990317
5578	LOC125970748	0	30.0443105209617	0.234	0.003	0	34	pllp	125970748
20555	LOC125982417	3.50854323324384E-149	30.0290893797891	0.511	0.266	1.03207307749101E-144	8	vkorc1l1	125982417
16373	LOC125979553	4.89979108999058E-205	30.0157367205368	0.731	0.253	1.44132254703163E-200	16	thbs4b	125979553
21881	LOC125983475	3.16088248460669E-32	30.0077878717284	0.192	0.074	9.29805191671903E-28	14	LOC125983475	125983475
36413	LOC125994208	6.40708886500853E-32	30.0028595788809	1	0.484	1.88470926053091E-27	37	ndufs4	125994208
16661	LOC125979742	2.6033676744741E-88	30.0001048568549	0.574	0.164	7.65806635123303E-84	31	bbln	125979742
29374	LOC125988602	5.61532705209068E-07	29.9907035381331	0.206	0.079	0.0165180460564299	35	plxnb1	125988602
4209	LOC125969420	3.60041278950514E-171	29.9643508937812	0.263	0.042	1.05909742616083E-166	13	dkk2	125969420
1796	LOC125967467	0	29.9617376292882	0.305	0.023	0	12	cplx3b	125967467
24829	LOC125985363	1.83696434542965E-85	29.9478285047318	0.754	0.27	5.40361431851585E-81	29	lamc1	125985363
13333	LOC125977476	2.53814531156872E-247	29.9441487506156	0.823	0.128	7.46620824851055E-243	29	pax7	125977476
11488	LOC125975752	0	29.8310347425715	0.314	0.061	0	8	cdca3	125975752
33107	LOC125991254	7.05548155814117E-23	29.7859269128785	0.282	0.153	2.07544045514281E-18	14	svild	125991254
34918	LOC125992428	1.73065066543745E-19	29.7817674696645	0.32	0.155	5.0908819974508E-15	25	lmo3	125992428
19118	LOC125981278	7.653422635993E-46	29.7470183920493	1	0.258	2.2513308026037E-41	37	hadhab	125981278
1924	LOC125967572	4.91948629272753E-253	29.6963775138742	0.219	0.005	1.44711608786873E-248	34	slc12a1	125967572
15654	LOC125979035	3.25202710892472E-62	29.6625472506442	0.292	0.074	9.56616294361295E-58	23	LOC125979035	125979035
28692	LOC125988118	0	29.6439570242114	0.443	0.006	0	31	LOC125988118	125988118
10377	LOC125975102	3.49895649693316E-20	29.6352929601201	0.961	0.921	1.02925304313786E-15	8	rps9	125975102
15692	LOC125979181	2.08794387633426E-44	29.6154821129804	0.489	0.241	6.14189570662486E-40	23	LOC125979181	125979181
18593	LOC125980974	0	29.6062730887384	0.338	0.002	0	23	ganc	125980974
28194	LOC125987831	6.78660434001892E-77	29.558388847125	0.332	0.059	1.99634753265997E-72	31	LOC125987831	125987831
30587	LOC125989423	7.31951674946838E-143	29.5284199043318	0.631	0.415	2.15310904702362E-138	8	sarnp	125989423
30965	LOC125989833	1.80013257182411E-93	29.5085173565348	1	0.104	5.2952699732778E-89	37	coq8	125989833
25684	LOC125985911	0	29.485352152484	0.699	0.081	0	18	plod2	125985911
1537	LOC125967326	0	29.4825456226818	0.189	0.014	0	12	LOC125967326	125967326
4418	LOC125969570	0	29.4768111434254	0.951	0.062	0	2	LOC125969570	125969570
10218	LOC125974978	0	29.4675434540384	0.295	0.065	0	3	grik3	125974978
3833	LOC125969162	5.2781446480536E-292	29.4494463748977	0.57	0.053	1.55261902967145E-290	31	LOC125969162	125969162
6341	LOC125971262	0	29.4330899955145	0.786	0.157	0	17	f2	125971262
26782	LOC125986783	0	29.4253042887294	0.735	0.105	0	18	col22a1	125986783
135	LOC125965798	1.11647072827501E-196	29.39323237136	0.132	0.025	3.28421029429377E-192	3	plcxd3	125965798
7634	LOC125972605	0	29.3441448033066	0.994	0.11	0	17	prx	125972605
23654	LOC125984677	0	29.3423816728366	0.938	0.395	0	3	sncb	125984677
20620	LOC125982471	0	29.3361972094194	0.372	0.028	0	8	dlb	125982471
18148	LOC125980678	1.94095959711008E-54	29.3219960605849	1	0.197	5.709526750859E-50	37	rpl35	125980678
19919	LOC125982025	5.46967957377261E-153	29.2767661070638	0.805	0.245	1.60896094342095E-148	27	LOC125982025	125982025
12415	LOC125976872	0	29.2743092840318	0.387	0.07	0	8	cdk2	125976872
31260	LOC125990064	4.98399539380376E-236	29.2408695958178	0.311	0.079	1.46609208504131E-231	8	cenpw	125990064
31060	LOC125989895	1.86523245708569E-67	29.2310703143437	0.321	0.07	5.48676779576328E-63	26	tbx18	125989895
7983	LOC125972822	5.53065628462718E-11	29.2303344369289	0.141	0.074	1.62689785268593E-06	14	LOC125972822	125972822
13784	LOC125977722	0	29.213794587906	0.907	0.078	0	17	LOC125977722	125977722
20008	LOC125982133	2.06313169044169E-44	29.1826400082429	0.561	0.423	6.06890818060328E-40	8	npm1	125982133
35113	LOC125992549	1.85709559483894E-46	29.1768496941309	1	0.249	5.46283240177822E-42	37	chchd3	125992549
24153	LOC125985005	1.09393481339713E-06	29.1671716656629	0.241	0.116	0.03217918647089	34	LOC125985005	125985005
24058	LOC125984947	1.01595720915431E-64	29.1503518147227	0.334	0.078	2.98853972644833E-60	26	LOC125984947	125984947
16552	LOC125979698	9.06813004373326E-103	29.127189597955	1	0.094	2.66748113366458E-98	37	tfp1	125979698
12381	LOC125976848	5.30602855765265E-278	29.1165422415305	0.723	0.158	1.5608213605191E-273	17	syt1b	125976848
23655	LOC125984679	0	29.1080061941596	0.884	0.01	0	27	LOC125984679	125984679
33142	LOC125991280	8.40730434771255E-152	29.0903147920855	0.389	0.045	2.47309264692313E-147	31	LOC125991280	125991280
36818	LOC125994611	1.05142182122258E-24	29.0825222628228	0.326	0.23	3.09286242930834E-20	8	nr2f1	125994611
33271	LOC125991380	3.7866317511684E-38	29.0770190428777	1	0.342	1.1138755959237E-33	37	LOC125991380	125991380
30213	LOC125989221	1.73604939696568E-07	29.0630308391368	0.291	0.271	0.00510676290611425	7	ubl3b	125989221
305	LOC125966152	1.30072389883486E-50	29.058436155028	1	0.212	3.82620942081263E-46	37	fh	125966152
33983	LOC125991909	8.50928716716549E-264	29.018509390594	0.101	0.01	2.5030919130934E-259	3	LOC125991909	125991909
7404	LOC125972404	0	29.0066792581752	0.664	0.042	0	13	ttc36	125972404
3693	LOC125969049	2.672578300326E-39	28.9959525231807	1	0.325	7.86165632823896E-35	37	ndufb6	125969049
17454	LOC125980151	1.17165580810678E-180	28.9772328574796	0.285	0.082	3.4465427251269E-176	8	LOC125980151	125980151
15960	LOC125979320	1.00530214593587E-180	28.9653449860226	0.435	0.18	2.95719679248495E-176	8	LOC125979320	125979320
12396	LOC125976858	3.20309594402095E-194	28.9632344866561	0.122	0.005	9.42222702893203E-190	23	LOC125976858	125976858
35777	LOC125993802	9.4352516726146E-122	28.9602394189737	0.131	0.004	2.77547363201631E-117	34	serpind1	125993802
15887	LOC125979280	0	28.9187171720251	0.254	0.009	0	31	LOC125979280	125979280
26401	LOC125986566	2.63875079929666E-226	28.9182475143779	0.181	0.009	7.76214935121106E-222	23	LOC125986566	125986566
2438	LOC125968361	4.78029160010447E-233	28.9153022841088	0.439	0.159	1.40617057708673E-228	8	smarca5	125968361
34407	LOC125992124	0	28.9122756374212	0.977	0.459	0	13	LOC125992124	125992124
10353	LOC125975077	4.16473277810212E-110	28.8864449086397	0.647	0.465	1.22509779400652E-105	8	LOC125975077	125975077
20514	LOC125982386	4.98163605154822E-95	28.8736600055254	0.308	0.138	1.46539806092343E-90	7	zic3	125982386
349	LOC125966626	0	28.8646752361663	0.323	0.019	0	8	LOC125966626	125966626
5876	LOC125970925	3.26628811184447E-154	28.8564072167355	0.567	0.322	9.6081131098017E-150	8	pi5	125970925
23820	LOC125984786	0	28.8552681244614	0.209	0.032	0	3	sic1c	125984786
18141	LOC125980676	0	28.8465242346471	0.608	0.099	0	2	reep1	125980676
16282	LOC125979503	4.68938965872926E-126	28.8116384129061	0.95	0.065	1.3794308620118E-121	37	ppp1r3b	125979503
8554	LOC125973462	1.62656064576332E-188	28.7997449013607	0.484	0.057	4.78469079557738E-184	31	cdk5r2b	125973462
12739	LOC125977077	6.15966713749038E-222	28.7931917039016	0.37	0.115	1.81192768516417E-217	8	igsf8	125977077
19621	LOC125981835	0	28.7915839539226	0.43	0.003	0	23	tmem45b	125981835
22167	LOC125983661	1.8930113532381E-38	28.7880280456681	0.883	0.812	5.56848219668519E-34	8	ubtf	125983661
34919	LOC125992429	6.33963830449408E-43	28.7855323984092	1	0.276	1.86486800364998E-38	37	rps33	125992429
21565	LOC125983235	3.86133919970127E-136	28.7727631878849	0.523	0.298	1.13585153898413E-131	8	ctbp1	125983235
30299	LOC125989265	2.62987221334659E-40	28.7679108040761	1	0.314	7.73603210278032E-36	37	rpl18	125989265
34837	LOC125992359	1.45156861716503E-61	28.7484574310087	1	0.172	4.26993424425265E-57	37	rpl42	125992359
18104	LOC125980641	0	28.7478166792085	0.363	0.069	0	8	cdc25b	125980641
11032	LOC125975451	1.01238670139766E-127	28.7425398865183	0.835	0.523	2.97803672083135E-123	13	krtcap2	125975451
23664	LOC125984684	6.3040304372156E-102	28.7422409898059	0.687	0.51	1.85439359341134E-97	8	psma8	125984684
10374	LOC125975098	8.13986788383626E-67	28.74187398859	0.636	0.228	2.39442353670927E-62	28	hibadhb	125975098
11652	LOC125975945	2.46142584094073E-09	28.7259068637315	0.204	0.076	7.24053025371124E-05	34	cth	125975945
15993	LOC125979350	0	28.7124313874045	0.273	0.037	0	8	gcn	125979350
3184	LOC125968735	4.53864359559208E-291	28.7064724458869	0.23	0.046	1.33508740007936E-291	6	dnr	125968735
30498	LOC125989378	1.40296404004989E-59	28.7043513562281	0.302	0.132	4.12695902021076E-55	12	LOC125989378	125989378
27064	LOC125986961	1.75904398030037E-129	28.6754555685783	0.331	0.083	5.17440377245156E-125	14	tfpi2	125986961
22153	LOC125983649	4.85665275814299E-39	28.6714780663686	0.205	0.054	1.42863297533534E-34	22	LOC125983649	125983649
13082	LOC125977305	4.13006816040627E-16	28.6375473404558	0.355	0.116	1.21490085006511E-11	35	psd2	125977305
34839	LOC125992361	2.98755369322121E-41	28.6211254760339	0.527	0.313	8.78818794397951E-37	14	hmga2	125992361
25457	LOC125985758	0	28.5984824422544	0.815	0.118	0	27	pdcd6	125985758
13236	LOC125977410	5.71822727244058E-19	28.5878740572462	0.12	0.047	1.68207373446112E-14	14	inka1b	125977410
13966	LOC125977839	0	28.5603023386485	0.388	0.098	0	3	lavl2	125977839
6203	LOC125971202	3.35210022520618E-268	28.5445345160051	0.516	0.046	9.86053802246649E-264	31	slc25a18	125971202
21178	LOC125983033	7.352138118277E-173	28.5387832736267	0.432	0.071	2.16270494887236E-168	23	cpt1a2b	125983033
14147	LOC125978072	2.98556943494372E-61	28.5334723862003	1	0.172	8.78235104983046E-57	37	dh1ab	125978072
14333	LOC125978189	2.44418198650528E-40	28.5225011869885	0.458	0.155	7.18980573150392E-36	28	LOC125978189	125978189
28807	LOC125988203	0	28.5192297532461	0.19	0.002	0	34	LOC125988203	125988203
[truncated: 35,062 more rows]
