# Supplementary material for: Single Cell Sequencing Provides Clues about the Developmental Genetic Basis of Evolutionary Adaptations in Syngnathid Fishes
Source: bioRxiv. 2024 Oct 15:2024.04.08.588518. Originally published 2024 Apr 9. Preprint. [Version 2] doi: 10.1101/2024.04.08.588518 (PMC11030337; doi:10.1101/2024.04.08.588518)
Supplement: Supplement 7 — SupplementaryFile7_insitu_probe_alignment.zip, a zipped folder containing alignments of in situ hybridization probes with the unpublished Syngnathus leptorhynchus genome. [file media-7.zip]

Archive with 44 entries (43 files):
- Probe_alignments/
- __MACOSX/._Probe_alignments
- Probe_alignments/ssc_vs_slep_wnt2ba_alignment.phy
- __MACOSX/Probe_alignments/._ssc_vs_slep_wnt2ba_alignment.phy
- Probe_alignments/ssc_vs_slep_tnni1_alignment.phy
- __MACOSX/Probe_alignments/._ssc_vs_slep_tnni1_alignment.phy
- Probe_alignments/ssc_vs_sle_sfrp1a_alignment.phy
- __MACOSX/Probe_alignments/._ssc_vs_sle_sfrp1a_alignment.phy
- Probe_alignments/ssc_vs_slep_lhx6a_alignment.phy
- __MACOSX/Probe_alignments/._ssc_vs_slep_lhx6a_alignment.phy
- Probe_alignments/ssc_vs_slep_insm1b_alignment.phy
- __MACOSX/Probe_alignments/._ssc_vs_slep_insm1b_alignment.phy
- Probe_alignments/ssc_vs_slep_pitx2_alignment.phy
- __MACOSX/Probe_alignments/._ssc_vs_slep_pitx2_alignment.phy
- Probe_alignments/ssc_vs_slep_prdm16_alignment.phy
- __MACOSX/Probe_alignments/._ssc_vs_slep_prdm16_alignment.phy
- Probe_alignments/ssc_vs_slep_LOC460plaat4_alignment.phy
- __MACOSX/Probe_alignments/._ssc_vs_slep_LOC460plaat4_alignment.phy
- Probe_alignments/ssc_vs_slep_slc25a4.phy
- __MACOSX/Probe_alignments/._ssc_vs_slep_slc25a4.phy
- Probe_alignments/ssc_vs_slep_myf5_alignment.phy
- __MACOSX/Probe_alignments/._ssc_vs_slep_myf5_alignment.phy
- Probe_alignments/ssc_vs_slep_hpbd_alignment.phy
- __MACOSX/Probe_alignments/._ssc_vs_slep_hpbd_alignment.phy
- Probe_alignments/ssc_vs_slep_bmp4_alignment.phy
- __MACOSX/Probe_alignments/._ssc_vs_slep_bmp4_alignment.phy
- Probe_alignments/ssc_vs_slep_scpp1_alignment.phy
- __MACOSX/Probe_alignments/._ssc_vs_slep_scpp1_alignment.phy
- Probe_alignments/ssc_vs_slep_scg2a_alignment.phy
- __MACOSX/Probe_alignments/._ssc_vs_slep_scg2a_alignment.phy
- Probe_alignments/ssc_vs_slep_soat2_alignment.phy
- __MACOSX/Probe_alignments/._ssc_vs_slep_soat2_alignment.phy
- Probe_alignments/ssc_vs_slep_elnb_alignment.phy
- __MACOSX/Probe_alignments/._ssc_vs_slep_elnb_alignment.phy
- Probe_alignments/ssc_vs_slep_hyal6_alignment.phy
- __MACOSX/Probe_alignments/._ssc_vs_slep_hyal6_alignment.phy
- Probe_alignments/ssc_vs_slep_fndc9_alignment.phy
- __MACOSX/Probe_alignments/._ssc_vs_slep_fndc9_alignment.phy
- Probe_alignments/ssc_vs_slep_ifitm5.phy
- __MACOSX/Probe_alignments/._ssc_vs_slep_ifitm5.phy
- Probe_alignments/ssc_vs_slep_tnmd_alignment.phy
- __MACOSX/Probe_alignments/._ssc_vs_slep_tnmd_alignment.phy
- Probe_alignments/ssc_vs_slep_dlx3b_alignment.phy
- __MACOSX/Probe_alignments/._ssc_vs_slep_dlx3b_alignment.phy
