# Supplementary material for: Single Cell Sequencing Provides Clues about the Developmental Genetic Basis of Evolutionary Adaptations in Syngnathid Fishes
Source: bioRxiv. 2024 Oct 15:2024.04.08.588518. Originally published 2024 Apr 9. Preprint. [Version 2] doi: 10.1101/2024.04.08.588518 (PMC11030337; doi:10.1101/2024.04.08.588518)
Supplement: Supplement 7 — SupplementaryFile7_insitu_probe_alignment.zip, a zipped folder containing alignments of in situ hybridization probes with the unpublished Syngnathus leptorhynchus genome. [file media-7.zip › Probe_alignments/ssc_vs_slep_hpbd_alignment.phy]

 2 404
ssc TTTGGTGCGGGAAACTTCAAATCTCTTTTTGAAGCCATCGAAGCGGACCAACATGCCAGAGGAAATCTGACCGTTCTCATACCCAATGGTGTGTCCAAGAGTATGTGAGCCTAGATGTATATTTGTGGGCCTTCAAACAATCGAATGTAAAATCTACGACCAATTCTGGCTGTTTAATATATTGTGCAAGTTAGGTAGAGAACCTCAGTACAAACACACATGC--------AGTTGACTCTTTCAAGCCTATTGTTTGATTACAATTTCGTGTTTACTAATTTGTAATGTTTCATTTTTTAACAAATTTACACGAAGCTCAAGTCAAGGAAAACAAATTTCAATTTGAAGTTCTCATAACTGAAAATGAGTGCTATAATTTGCATAATAAAGCCCTATTGATAA
sle TTTGGTGCGGGAAACTTCAAATCTCTTTTTGAAGCCATCGAAGCGGACCAACATGCCAGAGGAAATCTGACCGTTCTCACACCCAATGGTGTGTCCAAGAATATGTGAGCCTAGATTTATATTTGTGGGCCTTCAAACAATCAAATGTAAAATGTATGTCCAATTCTGGCTGTTTAATATATTGTACAAGTAAGGTAGAGAACCTCAGTACAAACACACATGCGGTTACTTAGTTGACTCTTTCAAGCCTATTGTTTGATTACAATTCTGTGTTTACTAATTTGTAATGTTTCATTTTTTAACAAATTTACACGAAGCTCAAGTCAAGGAAATCAAATTTCAATTTGAAGTTCTCATAACTGAAAATGTGTGCTCTAATTTGCATAATAAAGCCCTATTGATAA
